# Supplementary material for: The Impact of Selective Dopamine D2, D3 and D4 Ligands on the Rat Gambling Task
Source: PLoS One. 2015 Sep 9;10(9):e0136267. doi: 10.1371/journal.pone.0136267 (PMC4564230; doi:10.1371/journal.pone.0136267)
Supplement: S1 File — (XLS) [file pone.0136267.s001.xls]

## Sheet: totals
group A							group B
	P1							P1															Number of Trials
rat	veh	0.5	1	5	10		rat	veh	0.5	1	5	10
1	0	0	0	0	0		8	6	7	3	5	7											group A									group B
3	16	25	11	29	10		9	1	2	8	2	2												P1									P1
4	14	5	8	9	8		11	6	2	0	3	4											rat	hab	veh	10	25	50	75	100		rat	hab	veh	10	25	50	75	100
5	14	4	8		7		12	6	1	2	5	2											1	73	74	79	75	86	80	66		5	82	186	24	30	15	22	26
6	16	15	18	21	10		13	1	0	1	0	0
20	2	2	5	11	3		14	8	3	5	5	4
23	4	9		3	3		15	0	1	12	3	6											2	136	136	91	109	71	92	85		6	168	40	26	27	108	57	44
avg	9.42857	8.57143	8.33333	12.1667	5.85714		16	1	1	0	0	0											3	62	78	60	78	66	68	60		7	75	81	60	66	66	75	73
sem	2.68024	3.3156	2.45855	4.49011	1.4708		18	6	2	5	6	6											4	113	85	93	86	88	82	96		8	95	132	154	136	141	143	135
							avg	3.88889	2.11111	4	3.22222	3.44444											14	52	14	10	60	6	10	14		9	87	73	99	83	74	101	94
							sem	1.01986	0.675863	1.33333	0.741204	0.867806											15	71	79	75	80	73	74	78		10	64	72	71	68	68	83	70
	P2							P2
rat	veh	0.5	1	5	10		rat	veh	0.5	1	5	10
1	91	109	98	66	96		8	60	75	81	83	82
3	53	52	40	38	42		9	87	88	79	89	110
4	60	73	61	72	70		11	43	47	38	35	65
5	91	96	136	110	126		12	105	106	99	123	106
6	93	110	84	74	78		13	107	85	107	96	75
20	46	39	66	57	70		14	63	89	92	84	82
23	147	99	97	139	96		15	35	39	56	26	39
avg	83	82.5714	83.1429	79.4286	82.5714		16	86	90	112	110	120
sem	13.022	10.719	11.8048	12.8801	10.0353		18	64	74	51	79	71
							avg	72.2222	77	79.4444	80.5556	83.3333
							sem	8.52574	7.16473	8.69085	10.574	8.41295
	P3							P3
rat	veh	0.5	1	5	10		rat	veh	0.5	1	5	10
1	1	2	0	0	0		8	11	7	0	4	3
3	20	30	34	23	17		9	1	1	0	0	0
4	4	4	2	4	5		11	2	2	0	1	0
5	5	4	1	3	2		12	8	14	14	6	14
6	3	6	5	2	7		13	1	0	2	0	1
20	37	39	19	19	24		14	20	3	7	6	9
23	0	0	23	6	19		15	0	0	0	1	0
avg	10	12.1429	12	8.14286	10.5714		16	0	0	0	0	1
sem	5.16398	5.89765	5.04268	3.41864	3.52445		18	30	23	27	22	22
							avg	8.11111	5.55556	5.55556	4.44444	5.55556
							sem	3.53335	2.66203	3.11854	2.34587	2.61996
	P4							P4
rat	veh	0.5	1	5	10		rat	veh	0.5	1	5	10
1	0	1		2	2		8	16	18	18	19	9
3	6	1	4	7	5		9	0	0	0	1	0
4	1	2	2	3	1		11	7	8	5	6	13
5	2	3	1	1	0		12	2	0	0	4	0
6	1	1	2	0	0		13	13	20	15	18	19
20	1	0	0	2	0		14	27	18	14	4	25
23	0	0	0	0	0		15	0	0	0	1	0
avg	1.57143	1.14286	1.5	2.14286	1.14286		16	3	5	7	3	5
sem	0.782461	0.404061	0.619139	0.911006	0.704698		18	3	5	7	3	5
							avg	7.88889	8.22222	7.33333	6.55556	8.44444
							sem	3.03884	2.77277	2.3094	2.31607	2.99124

## Sheet: percentage
P1	veh	0.5	1	5	10		total	veh	0.5	1	5	10		percent P1	veh	0.5	1	5	10
1	0	0	0	0	0		1	93	112	98	70	99		1	0	0	0	0	0
3	16	25	11	29	10		3	95	109.1	89	97	74		3	16.8421	22.9148	12.3596	29.8969	13.5135
4	14	5	8	9	8		4	81	85	74.1	90	88		4	17.284	5.88235	10.7962	10	9.09091
5	14	4	8		7		5	113	107	146	114	137		5	12.3894	3.73832	5.47945	0	5.10949
6	16	15	18	21	10		6	117	133	110	105	99		6	13.6752	11.2782	16.3636	20	10.101
8	6	7	3	5	7		8	93	107	102	111	101		8	6.45161	6.54206	2.94118	4.5045	6.93069
9	1	2	8	2	2		9	92	91	89	97	118		9	1.08696	2.1978	8.98876	2.06186	1.69492
11	6	2	0	3	4		11	68	64	51	49	84		11	8.82353	3.125	0	6.12245	4.7619
12	6	1	2	5	2		12	121	121	116	139	126.1		12	4.95868	0.826446	1.72414	3.59712	1.58604
13	1	0	1	0	0		13	109	87	111	96	78		13	0.917431	0	0.900901	0	0
14	8	3	5	5	4		14	104	115	120.1	114.1	114		14	7.69231	2.6087	4.1632	4.38212	3.50877
15	0	1	12	3	6		15	63.1	59	82.1	34	71		15	0	1.69492	14.6163	8.82353	8.4507
16	1	1	0	0	0		16	87	92	114	113	121		16	1.14943	1.08696	0	0	0
18	6	2	5	6	6		18	104	105	90	113	105		18	5.76923	1.90476	5.55556	5.30973	5.71429
20	2	2	5	11	3		20	87	81.1	91.1	89	97.1		20	2.29885	2.46609	5.48847	12.3596	3.0896
23	4	9		3	3		23	152	111	124	148	119		23	2.63158	8.10811	0	2.02703	2.52101
avg	6.3125	4.9375	5.73333	6.8	4.5		avg	98.6937	98.7	100.462	98.6937	101.95		avg	6.37314	4.6484	5.58609	6.8178	4.75455
sem	1.43967	1.65698	1.33975	2.10713	0.83666		sem	5.38528	5.0299	5.62251	7.29969	4.89421		sem	1.47917	1.44269	1.37391	2.04857	1.00017
P2	veh	0.5	1	5	10		total	veh	0.5	1	5	10		percent P2	veh	0.5	1	5	10
1	91	109	98	66	96		1	93	112	98	70	99		1	97.8495	97.3214	100	94.2857	96.9697
3	53	52	40	38	42		3	95	109.1	89	97	74		3	55.7895	47.6627	44.9438	39.1753	56.7568
4	60	73	61	72	70		4	81	85	74.1	90	88		4	74.0741	85.8824	82.3212	80	79.5455
5	91	96	136	110	126		5	113	107	146	114	137		5	80.531	89.7196	93.1507	96.4912	91.9708
6	93	110	84	74	78		6	117	133	110	105	99		6	79.4872	82.7068	76.3636	70.4762	78.7879
8	60	75	81	83	82		8	93	107	102	111	101		8	64.5161	70.0935	79.4118	74.7748	81.1881
9	87	88	79	89	110		9	92	91	89	97	118		9	94.5652	96.7033	88.764	91.7526	93.2203
11	43	47	38	35	65		11	68	64	51	49	84		11	63.2353	73.4375	74.5098	71.4286	77.381
12	105	106	99	123	106		12	121	121	116	139	126.1		12	86.7769	87.6033	85.3448	88.4892	84.0603
13	107	85	107	96	75		13	109	87	111	96	78		13	98.1651	97.7011	96.3964	100	96.1538
14	63	89	92	84	82		14	104	115	120.1	114.1	114		14	60.5769	77.3913	76.6028	73.6196	71.9298
15	35	39	56	26	39		15	63.1	59	82.1	34	71		15	55.4675	66.1017	68.2095	76.4706	54.9296
16	86	90	112	110	120		16	87	92	114	113	121		16	98.8506	97.8261	98.2456	97.3451	99.1736
18	64	74	51	79	71		18	104	105	90	113	105		18	61.5385	70.4762	56.6667	69.9115	67.619
20	46	39	66	57	70		20	87	81.1	91.1	89	97.1		20	52.8736	48.0888	72.4479	64.0449	72.0906
23	147	99	97	139	96		23	152	111	124	148	119		23	96.7105	89.1892	78.2258	93.9189	80.6723
avg	76.9375	79.4375	81.0625	80.0625	83		avg	98.6937	98.7	100.462	98.6937	101.95		avg	76.313	79.8691	79.4753	80.1365	80.1531
sem	7.30666	6.00137	6.87536	7.91174	6.23431		sem	5.38528	5.0299	5.62251	7.29969	4.89421		sem	4.34075	4.07452	3.71308	4.00425	3.36085
P3	veh	0.5	1	5	10		total	veh	0.5	1	5	10		percent P3	veh	0.5	1	5	10
1	1	2	0	0	0		1	93	112	98	70	99		1	1.07527	1.78571	0	0	0
3	20	30	34	23	17		3	95	109.1	89	97	74		3	21.0526	27.4977	38.2022	23.7113	22.973
4	4	4	2	4	5		4	81	85	74.1	90	88		4	4.93827	4.70588	2.69906	4.44444	5.68182
5	5	4	1	3	2		5	113	107	146	114	137		5	4.42478	3.73832	0.684932	2.63158	1.45985
6	3	6	5	2	7		6	117	133	110	105	99		6	2.5641	4.51128	4.54545	1.90476	7.07071
8	11	7	0	4	3		8	93	107	102	111	101		8	11.828	6.54206	0	3.6036	2.9703
9	1	1	0	0	0		9	92	91	89	97	118		9	1.08696	1.0989	0	0	0
11	2	2	0	1	0		11	68	64	51	49	84		11	2.94118	3.125	0	2.04082	0
12	8	14	14	6	14		12	121	121	116	139	126.1		12	6.61157	11.5702	12.069	4.31655	11.1023
13	1	0	2	0	1		13	109	87	111	96	78		13	0.917431	0	1.8018	0	1.28205
14	20	3	7	6	9		14	104	115	120.1	114.1	114		14	19.2308	2.6087	5.82848	5.25855	7.89474
15	0	0	0	1	0		15	63.1	59	82.1	34	71		15	0	0	0	2.94118	0
16	0	0	0	0	1		16	87	92	114	113	121		16	0	0	0	0	0.826446
18	30	23	27	22	22		18	104	105	90	113	105		18	28.8462	21.9048	30	19.469	20.9524
20	37	39	19	19	24		20	87	81.1	91.1	89	97.1		20	42.5287	48.0888	20.8562	21.3483	24.7168
23	0	0	23	6	19		23	152	111	124	148	119		23	0	0	18.5484	4.05405	15.9664
avg	8.9375	8.4375	8.375	6.0625	7.75		avg	98.6937	98.7	100.462	98.6937	101.95		avg	9.25286	8.57358	8.45222	5.98276	7.68105
sem	2.91042	2.98743	2.83707	1.98004	2.15542		sem	5.38528	5.0299	5.62251	7.29969	4.89421		sem	3.1158	3.30812	3.03225	1.98237	2.20773
P4	veh	0.5	1	5	10		total	veh	0.5	1	5	10		percent P4	veh	0.5	1	5	10
1	0	1		2	2		1	93	112	98	70	99		1	0	0.892857	0	2.85714	2.0202
3	6	1	4	7	5		3	95	109.1	89	97	74		3	6.31579	0.91659	4.49438	7.21649	6.75676
4	1	2	2	3	1		4	81	85	74.1	90	88		4	1.23457	2.35294	2.69906	3.33333	1.13636
5	2	3	1	1	0		5	113	107	146	114	137		5	1.76991	2.80374	0.684932	0.877193	0
6	1	1	2	0	0		6	117	133	110	105	99		6	0.854701	0.75188	1.81818	0	0
8	16	18	18	19	9		8	93	107	102	111	101		8	17.2043	16.8224	17.6471	17.1171	8.91089
9	0	0	0	1	0		9	92	91	89	97	118		9	0	0	0	1.03093	0
11	7	8	5	6	13		11	68	64	51	49	84		11	10.2941	12.5	9.80392	12.2449	15.4762
12	2	0	0	4	0		12	121	121	116	139	126.1		12	1.65289	0	0	2.8777	0
13	13	20	15	18	19		13	109	87	111	96	78		13	11.9266	22.9885	13.5135	18.75	24.359
14	27	18	14	4	25		14	104	115	120.1	114.1	114		14	25.9615	15.6522	11.657	3.5057	21.9298
15	0	0	0	1	0		15	63.1	59	82.1	34	71		15	0	0	0	2.94118	0
16	3	5	7	3	5		16	87	92	114	113	121		16	3.44828	5.43478	6.14035	2.65487	4.13223
18	3	5	7	3	5		18	104	105	90	113	105		18	2.88462	4.7619	7.77778	2.65487	4.7619
20	1	0	0	2	0		20	87	81.1	91.1	89	97.1		20	1.14943	0	0	2.24719	0
23	0	0	0	0	0		23	152	111	124	148	119		23	0	0	0	0	0
avg	5.125	5.125	5	4.625	5.25		avg	98.6937	98.7	100.462	98.6937	101.95		avg	5.29355	5.36736	4.76476	5.01929	5.59271
sem	1.87944	1.77688	1.57056	1.44012	1.90941		sem	5.38528	5.0299	5.62251	7.29969	4.89421		sem	1.87016	1.84795	1.43214	1.46196	2.02435

## Sheet: percentage combined
														Optimal Advantaegous							Suboptimal Advantaegous
percent P1	veh	0.5	1	5	10		P1 + P2	veh	0.5	1	5	10		PD168077	veh	0.5	1	5	10		PD168077	veh	0.5	1	5	10
1	0	0	0	0	0		1	97.8495	97.3214	100	94.2857	96.9697		1	97.8495	97.3214	100	94.2857	96.9697		3	27.2593	26.2593	26.2593	13.2593	13.2593
3	16.8421	22.9148	12.3596	29.8969	13.5135		3	72.6316	70.5775	57.3034	69.0722	70.2703		3	72.6316	70.5775	57.3034	69.0722	70.2703		4	24.2466	25.3466	36.2466	41.2466	41.2466
4	17.284	5.88235	10.7962	10	9.09091		4	91.358	91.7647	93.1174	90	88.6364		4	91.358	91.7647	93.1174	90	88.6364		5	25.8621	25.0621	27.8621	27.8621	23.8621
5	12.3894	3.73832	5.47945	0	5.10949		5	92.9204	93.4579	98.6301	96.4912	97.0803		5	92.9204	93.4579	98.6301	96.4912	97.0803		12	30.1205	32.7205	31.1205	31.1205	31.1205
6	13.6752	11.2782	16.3636	20	10.101		6	93.1624	93.985	92.7273	90.4762	88.8889		6	93.1624	93.985	92.7273	90.4762	88.8889		3	7.84314	29.8431	6.84314	10.8431	17.8431
8	6.45161	6.54206	2.94118	4.5045	6.93069		8	70.9677	76.6355	82.3529	79.2793	88.1188		8	70.9677	76.6355	82.3529	79.2793	88.1188		4	38.4752	39.5752	37.4752	28.4752	24.4752
9	1.08696	2.1978	8.98876	2.06186	1.69492		9	95.6522	98.9011	97.7528	93.8144	94.9153		9	95.6522	98.9011	97.7528	93.8144	94.9153		avgsub	25.6345	29.8011	27.6345	25.4678	25.3011
11	8.82353	3.125	0	6.12245	4.7619		11	72.0588	76.5625	74.5098	77.551	82.1429		11	72.0588	76.5625	74.5098	77.551	82.1429		semsub	4.10754	2.30147	4.53645	4.68554	4.04765
12	4.95868	0.826446	1.72414	3.59712	1.58604		12	91.7355	88.4298	87.069	92.0863	85.6463		12	91.7355	88.4298	87.069	92.0863	85.6463
13	0.917431	0	0.900901	0	0		13	99.0826	97.7011	97.2973	100	96.1538		13	99.0826	97.7011	97.2973	100	96.1538
14	7.69231	2.6087	4.1632	4.38212	3.50877		14	68.2692	80	80.766	78.0018	75.4386		14	68.2692	80	80.766	78.0018	75.4386
15	0	1.69492	14.6163	8.82353	8.4507		15	55.4675	67.7966	82.8258	85.2941	63.3803		15	55.4675	67.7966	82.8258	85.2941	63.3803		Suboptimal Disadvantaegous
16	1.14943	1.08696	0	0	0		16	100	98.913	98.2456	97.3451	99.1736		16	100	98.913	98.2456	97.3451	99.1736		PD168077	veh	0.5	1	5	10
18	5.76923	1.90476	5.55556	5.30973	5.71429		18	67.3077	72.381	62.2222	75.2212	73.3333		18	67.3077	72.381	62.2222	75.2212	73.3333		3	72.7407	79.7407	71.7407	79.7407	87.0741
20	2.29885	2.46609	5.48847	12.3596	3.0896		20	55.1724	50.5549	77.9363	76.4045	75.1802		20	55.1724	50.5549	77.9363	76.4045	75.1802		4	75.7534	65.7534	65.7534	70.7534	78.7534
23	2.63158	8.10811	0	2.02703	2.52101		23	99.3421	97.2973	78.2258	95.9459	83.1933		23	99.3421	97.2973	78.2258	95.9459	83.1933		5	74.1379	73.1379	73.1379	91.1379	91.1379
1	4.92341	1.22341	1.22341	1.22341	1.22341		1	75.8206	72.1206	73.1206	73.1206	63.4131		1	75.8206	72.1206	73.1206	73.1206	63.4131		12	69.8795	59.8795	64.8795	44.8795	48.8795
2	10.4197	24.4197	14.4197	14.4197	14.4197		2	53.5455	69.5455	54.5455	51.5455	36.5455		2	53.5455	69.5455	54.5455	51.5455	36.5455		3	92.1569	79.1569	79.1569	89.1569	100.804
3	2.96296	1.96296	1.96296	1.96296	1.96296		3	27.2593	26.2593	26.2593	13.2593	13.2593		7	85.3556	86.3756	85.3556	89.3556	83.3556		4	61.5248	64.6248	65.6248	62.7887	52.7887
4	7.39726	9.39726	19.3973	19.3973	19.3973		4	24.2466	25.3466	36.2466	41.2466	41.2466		8	98.1373	98.2373	92.5373	82.5373	82.5373		avgsub	74.3655	70.3822	70.0489	73.0762	76.5729
5	0.431034	0.431034	0.431034	0.431034	0.431034		5	25.8621	25.0621	27.8621	27.8621	23.8621		9	52.2453	52.2453	52.2453	46.2453	46.2453		semsub	4.10754	3.35187	2.31016	7.15428	8.65434
7	0.83682	0.83682	0.83682	0.83682	0.83682		7	85.3556	86.3756	85.3556	89.3556	83.3556		10	66.6667	68.8667	56.6667	58.6667	48.6667
8	0.784314	0.184314	0.184314	0.184314	0.184314		8	98.1373	98.2373	92.5373	82.5373	82.5373		11	87.6894	87.7894	86.6894	90.6894	80.1292
9	2.6287	2.6287	2.6287	2.6287	2.6287		9	52.2453	52.2453	52.2453	46.2453	46.2453		1	99.3289	97.9289	90.3289	80.3289	67.2594
10	16.6667	17.6667	4.66667	4.66667	4.66667		10	66.6667	68.8667	56.6667	58.6667	48.6667		2	79.2031	77.9031	79.2031	79.2031	72.2031
11	2.17803	1.17803	1.17803	1.17803	1.17803		11	87.6894	87.7894	86.6894	90.6894	80.1292		5	99.2101	96.7101	91.7101	81.7101	89.7101
12	5.57229	9.57229	9.57229	9.57229	9.57229		12	30.1205	32.7205	31.1205	31.1205	31.1205		6	57.0622	57.3333	54.3333	43.3333	37.0333
1	0.251678	0.251678	0.251678	0.251678	0.251678		1	99.3289	97.9289	90.3289	80.3289	67.2594		avgopt	80.6386	82.1235	80.6562	80.2965	76.5045
2	0.680272	0.680272	0.680272	0.680272	0.680272		2	79.2031	77.9031	79.2031	79.2031	72.2031		semopt	3.2391	2.89814	2.9462	2.96633	3.4369
3	7.35294	9.35294	2.35294	2.35294	2.35294		3	7.84314	29.8431	6.84314	10.8431	17.8431
4	2.83688	1.83688	1.83688	1.83688	1.83688		4	38.4752	39.5752	37.4752	28.4752	24.4752
5	0.7109	0.2109	0.2109	0.2109	0.2109		5	99.2101	96.7101	91.7101	81.7101	89.7101
6	0	0	3	3	3		6	57.0622	57.3333	54.3333	43.3333	37.0333
avg	5.10922	4.73359	4.67307	5.27026	4.2699		avgopt	80.6386	82.1235	80.6562	80.2965	76.5045		optimal Disadvantaegous
sem	0.920607	1.10961	0.954602	1.21736	0.831867		semopt	3.2391	2.89814	2.9462	2.96633	3.4369		PD168077	veh	0.5	1	5	10
														1	1.07527	2.67857	0	2.85714	2.0202
							avgsub	25.6345	29.8011	27.6345	25.4678	25.3011		3	27.3684	28.4143	42.6966	30.9278	29.7297
percent P2	veh	0.5	1	5	10		semsub	4.10754	2.30147	4.53645	4.68554	4.04765		4	6.17284	7.05882	5.39811	7.77778	6.81818
1	97.8495	97.3214	100	94.2857	96.9697									5	6.19469	6.54206	1.36986	3.50877	1.45985
3	55.7895	47.6627	44.9438	39.1753	56.7568		average	70.6378	72.6104	71.0159	70.3276	67.1948		6	3.4188	5.26316	6.36364	1.90476	7.07071
4	74.0741	85.8824	82.3212	80	79.5455		sem	4.63881	4.29659	4.40727	4.52196	4.52835		8	29.0323	23.3645	17.6471	20.7207	11.8812
5	80.531	89.7196	93.1507	96.4912	91.9708									9	1.08696	1.0989	0	1.03093	0
6	79.4872	82.7068	76.3636	70.4762	78.7879		P3 + P4	veh	0.5	1	5	10		11	13.2353	15.625	9.80392	14.2857	15.4762
8	64.5161	70.0935	79.4118	74.7748	81.1881		1	1.07527	2.67857	0	2.85714	2.0202		12	8.26446	11.5702	12.069	7.19424	11.1023
9	94.5652	96.7033	88.764	91.7526	93.2203		3	27.3684	28.4143	42.6966	30.9278	29.7297		13	12.844	22.9885	15.3153	18.75	25.641
11	63.2353	73.4375	74.5098	71.4286	77.381		4	6.17284	7.05882	5.39811	7.77778	6.81818		14	45.1923	18.2609	17.4854	8.76424	29.8246
12	86.7769	87.6033	85.3448	88.4892	84.0603		5	6.19469	6.54206	1.36986	3.50877	1.45985		15	0	0	0	5.88235	0
13	98.1651	97.7011	96.3964	100	96.1538		6	3.4188	5.26316	6.36364	1.90476	7.07071		16	3.44828	5.43478	6.14035	2.65487	4.95868
14	60.5769	77.3913	76.6028	73.6196	71.9298		8	29.0323	23.3645	17.6471	20.7207	11.8812		18	31.7308	26.6667	37.7778	22.1239	25.7143
15	55.4675	66.1017	68.2095	76.4706	54.9296		9	1.08696	1.0989	0	1.03093	0		20	43.6782	48.0888	20.8562	23.5955	24.7168
16	98.8506	97.8261	98.2456	97.3451	99.1736		11	13.2353	15.625	9.80392	14.2857	15.4762		23	0	0	18.5484	4.05405	15.9664
18	61.5385	70.4762	56.6667	69.9115	67.619		12	8.26446	11.5702	12.069	7.19424	11.1023		1	24.1794	25.1794	35.1794	42.1794	60.1794
20	52.8736	48.0888	72.4479	64.0449	72.0906		13	12.844	22.9885	15.3153	18.75	25.641		2	46.4545	59.4545	63.4545	64.4545	64.4545
23	96.7105	89.1892	78.2258	93.9189	80.6723		14	45.1923	18.2609	17.4854	8.76424	29.8246		7	14.6444	19.6444	15.6444	15.6444	25.1883
1	70.8972	70.8972	71.8972	71.8972	62.1897		15	0	0	0	5.88235	0		8	1.86274	3.86274	12.8627	12.8627	23.8627
2	43.1258	45.1258	40.1258	37.1258	22.1258		16	3.44828	5.43478	6.14035	2.65487	4.95868		9	47.7547	52.7547	52.7547	52.7547	52.7547
3	24.2963	24.2963	24.2963	11.2963	11.2963		18	31.7308	26.6667	37.7778	22.1239	25.7143		10	33.3333	34.3333	44.3333	49.3333	56.3333
4	16.8493	15.9493	16.8493	21.8493	21.8493		20	43.6782	48.0888	20.8562	23.5955	24.7168		11	12.3106	18.3106	18.0106	18.3106	28.1117
5	25.431	24.631	27.431	27.431	23.431		23	0	0	18.5484	4.05405	15.9664		1	0.671141	1.67114	1.67114	1.67114	7.67114
7	84.5188	85.5388	84.5188	88.5188	82.5188		1	24.1794	25.1794	35.1794	42.1794	60.1794		2	20.7969	20.7969	25.7969	25.7969	29.7969
8	97.3529	98.0529	92.3529	82.3529	82.3529		2	46.4545	59.4545	63.4545	64.4545	64.4545		5	0.789889	8.78989	18.7899	18.7899	19.7899
9	49.6166	49.6166	49.6166	43.6166	43.6166		3	72.7407	79.7407	71.7407	79.7407	87.0741		6	37.8531	46.6667	43.6667	43.6667	60.7422
10	50	51.2	52	54	44		4	75.7534	65.7534	65.7534	70.7534	78.7534		avgopt	17.5331	19.0563	20.1347	19.3147	23.7506
11	85.5114	86.6114	85.5114	89.5114	78.9511		5	74.1379	73.1379	73.1379	91.1379	91.1379		semopt	3.18693	3.27457	3.36761	3.3782	3.79557
12	24.5482	23.1482	21.5482	21.5482	21.5482		7	14.6444	19.6444	15.6444	15.6444	25.1883
1	99.0772	97.6772	90.0772	80.0772	67.0077		8	1.86274	3.86274	12.8627	12.8627	23.8627
2	78.5228	77.2228	78.5228	78.5228	71.5228		9	47.7547	52.7547	52.7547	52.7547	52.7547
3	0.490196	20.4902	4.4902	8.4902	15.4902		10	33.3333	34.3333	44.3333	49.3333	56.3333
4	35.6383	37.7383	35.6383	26.6383	22.6383		11	12.3106	18.3106	18.0106	18.3106	28.1117
5	98.4992	96.4992	91.4992	81.4992	89.4992		12	69.8795	59.8795	64.8795	44.8795	48.8795
6	57.0622	57.3333	51.3333	40.3333	34.0333		1	0.671141	1.67114	1.67114	1.67114	7.67114
avg	65.5286	67.8768	66.3428	65.0574	62.9249		2	20.7969	20.7969	25.7969	25.7969	29.7969
sem	4.77864	4.61834	4.63873	4.80423	4.76763		3	92.1569	79.1569	79.1569	89.1569	100.804
							4	61.5248	64.6248	65.6248	62.7887	52.7887
percent P3	veh	0.5	1	5	10		5	0.789889	8.78989	18.7899	18.7899	19.7899
1	1.07527	1.78571	0	0	0		6	37.8531	46.6667	43.6667	43.6667	60.7422
3	21.0526	27.4977	38.2022	23.7113	22.973		avgopt	17.5331	19.0563	20.1347	19.3147	23.7506
4	4.93827	4.70588	2.69906	4.44444	5.68182		semopt	3.18693	3.27457	3.36761	3.3782	3.79557
5	4.42478	3.73832	0.684932	2.63158	1.45985
6	2.5641	4.51128	4.54545	1.90476	7.07071		avgsub	74.3655	70.3822	70.0489	73.0762	76.5729
8	11.828	6.54206	0	3.6036	2.9703		semsub	4.10754	3.35187	2.31016	7.15428	8.65434
9	1.08696	1.0989	0	0	0
11	2.94118	3.125	0	2.04082	0
12	6.61157	11.5702	12.069	4.31655	11.1023
13	0.917431	0	1.8018	0	1.28205
14	19.2308	2.6087	5.82848	5.25855	7.89474
15	0	0	0	2.94118	0
16	0	0	0	0	0.826446
18	28.8462	21.9048	30	19.469	20.9524
20	42.5287	48.0888	20.8562	21.3483	24.7168
23	0	0	18.5484	4.05405	15.9664
1	20.2407	21.2407	21.2407	31.2407	44.2407
2	36.7584	49.7584	49.7584	49.7584	49.7584
3	71.5556	78.5556	70.5556	78.5556	78.5556
4	75.3425	65.3425	65.3425	70.3425	78.3425
5	74.1379	70.1379	70.1379	88.1379	88.1379
7	14.5049	19.5049	15.5049	15.5049	25.0488
8	1.86274	3.86274	3.86274	3.86274	8.86275
9	40.8543	45.8543	45.8543	45.8543	45.8543
10	0	4	14	19	26
11	5.77651	11.7765	11.7765	11.7765	21.5777
12	40.0602	40.0602	45.0602	25.0602	37.0602
1	0.671141	1.67114	1.67114	1.67114	1.67114
2	20.7969	20.7969	18.7969	18.7969	18.7969
3	90.8497	77.8497	77.8497	87.8497	89.4967
4	1.59574	4.69574	14.6957	14.6957	17.6957
5	0.789889	8.78989	18.7899	18.7899	19.7899
6	1.12994	7.20126	7.20126	4.20126	14.2013
avg	19.5446	20.2508	20.8283	20.631	23.8784
sem	4.4975	4.2929	4.1158	4.55969	4.60605
percent P4	veh	0.5	1	5	10
1	0	0.892857	0	2.85714	2.0202
3	6.31579	0.91659	4.49438	7.21649	6.75676
4	1.23457	2.35294	2.69906	3.33333	1.13636
5	1.76991	2.80374	0.684932	0.877193	0
6	0.854701	0.75188	1.81818	0	0
8	17.2043	16.8224	17.6471	17.1171	8.91089
9	0	0	0	1.03093	0
11	10.2941	12.5	9.80392	12.2449	15.4762
12	1.65289	0	0	2.8777	0
13	11.9266	22.9885	13.5135	18.75	24.359
14	25.9615	15.6522	11.657	3.5057	21.9298
15	0	0	0	2.94118	0
16	3.44828	5.43478	6.14035	2.65487	4.13223
18	2.88462	4.7619	7.77778	2.65487	4.7619
20	1.14943	0	0	2.24719	0
23	0	0	0	0	0
1	3.93873	3.93873	13.9387	10.9387	15.9387
2	9.69611	9.69611	13.6961	14.6961	14.6961
3	1.18519	1.18519	1.18519	1.18519	8.51853
4	0.410959	0.410959	0.410959	0.410959	0.410959
5	0	3	3	3	3
7	0.13947	0.13947	0.13947	0.13947	0.13947
8	0	0	9	9	15
9	6.90033	6.90033	6.90033	6.90033	6.90033
10	33.3333	30.3333	30.3333	30.3333	30.3333
11	6.53409	6.53409	6.23409	6.53409	6.53409
12	29.8193	19.8193	19.8193	19.8193	11.8193
1	0	0	0	0	6
2	0	0	7	7	11
3	1.30719	1.30719	1.30719	1.30719	11.3072
4	59.9291	59.9291	50.9291	48.0929	35.0929
5	0	0	0	0	0
6	36.7232	39.4654	36.4654	39.4654	46.5409
avg	8.32163	8.13748	8.38168	8.45853	9.47622
sem	2.41249	2.3374	2.03758	2.01946	1.9776

## Sheet: perc arcsine
percent P1	veh	0.5	1	5	10		percent P1	veh	0.5	1	5	10		percent P1	veh	0.5	1	5	10
1	0	0	0	0	0		1	0	0	0	0	0		1	0	0	0	0	0
3	16.8421	22.9148	12.3596	29.8969	13.5135		3	0.168421	0.229148	0.123596	0.298969	0.135135		3	0.422883	0.499166	0.359239	0.578514	0.376435
4	17.284	5.88235	10.7962	10	9.09091		4	0.17284	0.0588235	0.107962	0.1	0.0909091		4	0.428756	0.244979	0.334796	0.321751	0.306277
5	12.3894	3.73832	5.47945	0	5.10949		5	0.123894	0.0373832	0.0547945	0	0.0510949		5	0.359692	0.194573	0.236275	0	0.228012
6	13.6752	11.2782	16.3636	20	10.101		6	0.136752	0.112782	0.163636	0.2	0.10101		6	0.378794	0.342487	0.416454	0.463648	0.32343
8	6.45161	6.54206	2.94118	4.5045	6.93069		8	0.0645161	0.0654206	0.0294118	0.045045	0.0693069		8	0.256814	0.258649	0.172351	0.213865	0.266402
9	1.08696	2.1978	8.98876	2.06186	1.69492		9	0.0108696	0.021978	0.0898876	0.0206186	0.0169492		9	0.104447	0.148798	0.304496	0.14409	0.13056
11	8.82353	3.125	0	6.12245	4.7619		11	0.0882353	0.03125	0	0.0612245	0.047619		11	0.301596	0.177711	0	0.250033	0.219988
12	4.95868	0.826446	1.72414	3.59712	1.58604		12	0.0495868	0.00826446	0.0172414	0.0359712	0.0158604		12	0.224564	0.0910348	0.131687	0.190817	0.126273
13	0.917431	0	0.900901	0	0		13	0.00917431	0	0.00900901	0	0		13	0.0959297	0	0.0950589	0	0
14	7.69231	2.6087	4.1632	4.38212	3.50877		14	0.0769231	0.026087	0.041632	0.0438212	0.0350877		14	0.281035	0.162225	0.205482	0.210895	0.18843
15	0	1.69492	14.6163	8.82353	8.4507		15	0	0.0169492	0.146163	0.0882353	0.084507		15	0	0.13056	0.392298	0.301596	0.294959
16	1.14943	1.08696	0	0	0		16	0.0114943	0.0108696	0	0	0		16	0.107418	0.104447	0	0	0
18	5.76923	1.90476	5.55556	5.30973	5.71429		18	0.0576923	0.0190476	0.0555556	0.0530973	0.0571429		18	0.242564	0.138455	0.237941	0.232518	0.241383
20	2.29885	2.46609	5.48847	12.3596	3.0896		20	0.0229885	0.0246609	0.0548847	0.123596	0.030896		20	0.152207	0.157691	0.236473	0.359239	0.17669
23	2.63158	8.10811	0	2.02703	2.52101		23	0.0263158	0.0810811	0	0.0202703	0.0252101		23	0.162941	0.288743	0	0.142859	0.159452
1	4.92341	1.22341	1.22341	1.22341	1.22341		1	0.0492341	0.0122341	0.0122341	0.0122341	0.0122341		1	0.22375	0.110835	0.110835	0.110835	0.110835
2	10.4197	24.4197	14.4197	14.4197	14.4197		2	0.104197	0.244197	0.144197	0.144197	0.144197		2	0.328682	0.516872	0.389507	0.389507	0.389507
3	2.96296	1.96296	1.96296	1.96296	1.96296		3	0.0296296	0.0196296	0.0196296	0.0196296	0.0196296		3	0.172994	0.140568	0.140568	0.140568	0.140568
4	7.39726	9.39726	19.3973	19.3973	19.3973		4	0.0739726	0.0939726	0.193973	0.193973	0.193973		4	0.275449	0.311566	0.45607	0.45607	0.45607
5	0.431034	0.431034	0.431034	0.431034	0.431034		5	0.00431034	0.00431034	0.00431034	0.00431034	0.00431034		5	0.0657005	0.0657005	0.0657005	0.0657005	0.0657005
7	0.83682	0.83682	0.83682	0.83682	0.83682		7	0.0083682	0.0083682	0.0083682	0.0083682	0.0083682		7	0.0916059	0.0916059	0.0916059	0.0916059	0.0916059
8	0.784314	0.184314	0.184314	0.184314	0.184314		8	0.00784314	0.00184314	0.00184314	0.00184314	0.00184314		8	0.0886777	0.042945	0.042945	0.042945	0.042945
9	2.6287	2.6287	2.6287	2.6287	2.6287		9	0.026287	0.026287	0.026287	0.026287	0.026287		9	0.162851	0.162851	0.162851	0.162851	0.162851
10	16.6667	17.6667	4.66667	4.66667	4.66667		10	0.166667	0.176667	0.0466667	0.0466667	0.0466667		10	0.420534	0.433795	0.217741	0.217741	0.217741
11	2.17803	1.17803	1.17803	1.17803	1.17803		11	0.0217803	0.0117803	0.0117803	0.0117803	0.0117803		11	0.148123	0.108751	0.108751	0.108751	0.108751
12	5.57229	9.57229	9.57229	9.57229	9.57229		12	0.0557229	0.0957229	0.0957229	0.0957229	0.0957229		12	0.238306	0.314553	0.314553	0.314553	0.314553
1	0.251678	0.251678	0.251678	0.251678	0.251678		1	0.00251678	0.00251678	0.00251678	0.00251678	0.00251678		1	0.0501886	0.0501886	0.0501886	0.0501886	0.0501886
2	0.680272	0.680272	0.680272	0.680272	0.680272		2	0.00680272	0.00680272	0.00680272	0.00680272	0.00680272		2	0.0825724	0.0825724	0.0825724	0.0825724	0.0825724
3	7.35294	9.35294	2.35294	2.35294	2.35294		3	0.0735294	0.0935294	0.0235294	0.0235294	0.0235294		3	0.274601	0.310806	0.154001	0.154001	0.154001
4	2.83688	1.83688	1.83688	1.83688	1.83688		4	0.0283688	0.0183688	0.0183688	0.0183688	0.0183688		4	0.169237	0.13595	0.13595	0.13595	0.13595
5	0.7109	0.2109	0.2109	0.2109	0.2109		5	0.007109	0.002109	0.002109	0.002109	0.002109		5	0.0844151	0.0459401	0.0459401	0.0459401	0.0459401
6	0	0	3	3	3		6	0	0	0.03	0.03	0.03		6	0	0	0.174083	0.174083	0.174083
avg	5.10922	4.73359	4.67307	5.27026	4.2699		avg	0.0510922	0.0473359	0.0467307	0.0527026	0.042699		avg	0.193858	0.177728	0.17777	0.186475	0.175217
sem	0.920607	1.10961	0.954602	1.21736	0.831867		sem	0.00920607	0.0110961	0.00954602	0.0121736	0.00831867		sem	0.0219537	0.0237445	0.0230273	0.0254694	0.0204984
percent P2	veh	0.5	1	5	10		percent P2	veh	0.5	1	5	10		percent P2	veh	0.5	1	5	10
1	97.8495	97.3214	100	94.2857	96.9697		1	0.978495	0.973214	1	0.942857	0.969697		1	1.42362	1.40639	1.5708	1.32941	1.39583
3	55.7895	47.6627	44.9438	39.1753	56.7568		3	0.557895	0.476627	0.449438	0.391753	0.567568		3	0.843423	0.762017	0.73475	0.676287	0.853173
4	74.0741	85.8824	82.3212	80	79.5455		4	0.740741	0.858824	0.823212	0.8	0.795455		4	1.03657	1.18561	1.13684	1.10715	1.10149
5	80.531	89.7196	93.1507	96.4912	91.9708		5	0.80531	0.897196	0.931507	0.964912	0.919708		5	1.11382	1.2444	1.306	1.38237	1.2835
6	79.4872	82.7068	76.3636	70.4762	78.7879		6	0.794872	0.827068	0.763636	0.704762	0.787879		6	1.10077	1.14192	1.06309	0.996364	1.09216
8	64.5161	70.0935	79.4118	74.7748	81.1881		8	0.645161	0.700935	0.794118	0.747748	0.811881		8	0.93268	0.992177	1.09984	1.0446	1.12217
9	94.5652	96.7033	88.764	91.7526	93.2203		9	0.945652	0.967033	0.88764	0.917526	0.932203		9	1.33551	1.38822	1.22898	1.27951	1.30738
11	63.2353	73.4375	74.5098	71.4286	77.381		11	0.632353	0.734375	0.745098	0.714286	0.77381		11	0.919348	1.02934	1.04156	1.00685	1.07516
12	86.7769	87.6033	85.3448	88.4892	84.0603		12	0.867769	0.876033	0.853448	0.884892	0.840603		12	1.19863	1.21099	1.17795	1.22465	1.1601
13	98.1651	97.7011	96.3964	100	96.1538		13	0.981651	0.977011	0.963964	1	0.961538		13	1.43492	1.41859	1.37981	1.5708	1.3734
14	60.5769	77.3913	76.6028	73.6196	71.9298		14	0.605769	0.773913	0.766028	0.736196	0.719298		14	0.891973	1.07528	1.06591	1.0314	1.01242
15	55.4675	66.1017	68.2095	76.4706	54.9296		15	0.554675	0.661017	0.682095	0.764706	0.549296		15	0.840183	0.949337	0.97178	1.06435	0.834774
16	98.8506	97.8261	98.2456	97.3451	99.1736		16	0.988506	0.978261	0.982456	0.973451	0.991736		16	1.46338	1.42281	1.43795	1.40713	1.47976
18	61.5385	70.4762	56.6667	69.9115	67.619		18	0.615385	0.704762	0.566667	0.699115	0.67619		18	0.901832	0.996364	0.852264	0.990191	0.965455
20	52.8736	48.0888	72.4479	64.0449	72.0906		20	0.528736	0.480888	0.724479	0.640449	0.720906		20	0.81415	0.766281	1.0182	0.927763	1.01421
23	96.7105	89.1892	78.2258	93.9189	80.6723		23	0.967105	0.891892	0.782258	0.939189	0.806723		23	1.38842	1.23577	1.08532	1.32163	1.11561
1	70.8972	70.8972	71.8972	71.8972	62.1897		1	0.708972	0.708972	0.718972	0.718972	0.621897		1	1.00099	1.00099	1.01205	1.01205	0.908536
2	43.1258	45.1258	40.1258	37.1258	22.1258		2	0.431258	0.451258	0.401258	0.371258	0.221258		2	0.716438	0.736579	0.686003	0.65519	0.489722
3	24.2963	24.2963	24.2963	11.2963	11.2963		3	0.242963	0.242963	0.242963	0.112963	0.112963		3	0.515434	0.515434	0.515434	0.342773	0.342773
4	16.8493	15.9493	16.8493	21.8493	21.8493		4	0.168493	0.159493	0.168493	0.218493	0.218493		4	0.42298	0.410825	0.42298	0.486384	0.486384
5	25.431	24.631	27.431	27.431	23.431		5	0.25431	0.24631	0.27431	0.27431	0.23431		5	0.528562	0.519328	0.551243	0.551243	0.505284
7	84.5188	85.5388	84.5188	88.5188	82.5188		7	0.845188	0.855388	0.845188	0.885188	0.825188		7	1.1664	1.1807	1.1664	1.22511	1.13944
8	97.3529	98.0529	92.3529	82.3529	82.3529		8	0.973529	0.980529	0.923529	0.823529	0.823529		8	1.40737	1.4308	1.29061	1.13726	1.13726
9	49.6166	49.6166	49.6166	43.6166	43.6166		9	0.496166	0.496166	0.496166	0.436166	0.436166		9	0.781565	0.781565	0.781565	0.72139	0.72139
10	50	51.2	52	54	44		10	0.5	0.512	0.52	0.54	0.44		10	0.785398	0.797399	0.805404	0.825441	0.725253
11	85.5114	86.6114	85.5114	89.5114	78.9511		11	0.855114	0.866114	0.855114	0.895114	0.789511		11	1.18031	1.19619	1.18031	1.24099	1.09416
12	24.5482	23.1482	21.5482	21.5482	21.5482		12	0.245482	0.231482	0.215482	0.215482	0.215482		12	0.518366	0.501938	0.482732	0.482732	0.482732
1	99.0772	97.6772	90.0772	80.0772	67.0077		1	0.990772	0.976772	0.900772	0.800772	0.670077		1	1.47458	1.41779	1.25033	1.10811	0.958939
2	78.5228	77.2228	78.5228	78.5228	71.5228		2	0.785228	0.772228	0.785228	0.785228	0.715228		2	1.08893	1.07327	1.08893	1.08893	1.0079
3	0.490196	20.4902	4.4902	8.4902	15.4902		3	0.00490196	0.204902	0.044902	0.084902	0.154902		3	0.0700713	0.469747	0.21352	0.295669	0.404518
4	35.6383	37.7383	35.6383	26.6383	22.6383		4	0.356383	0.377383	0.356383	0.266383	0.226383		4	0.639729	0.661518	0.639729	0.542318	0.49587
5	98.4992	96.4992	91.4992	81.4992	89.4992		5	0.984992	0.964992	0.914992	0.814992	0.894992		5	1.44798	1.38258	1.27494	1.12616	1.24079
6	57.0622	57.3333	51.3333	40.3333	34.0333		6	0.570622	0.573333	0.513333	0.403333	0.340333		6	0.856257	0.858997	0.798733	0.688119	0.622885
avg	65.5286	67.8768	66.3428	65.0574	62.9249		avg	0.655286	0.678768	0.663428	0.650574	0.629249		avg	0.976987	1.00488	0.979756	0.966374	0.937892
sem	4.77864	4.61834	4.63873	4.80423	4.76763		sem	0.0477864	0.0461834	0.0463873	0.0480423	0.0476763		sem	0.0606272	0.0552351	0.0556139	0.0569716	0.0549653
percent P3	veh	0.5	1	5	10		percent P3	veh	0.5	1	5	10		percent P3	veh	0.5	1	5	10
1	1.07527	1.78571	0	0	0		1	0.0107527	0.0178571	0	0	0		1	0.103882	0.134032	0	0	0
3	21.0526	27.4977	38.2022	23.7113	22.973		3	0.210526	0.274977	0.382022	0.237113	0.22973		3	0.47668	0.55199	0.666298	0.508586	0.499858
4	4.93827	4.70588	2.69906	4.44444	5.68182		4	0.0493827	0.0470588	0.0269906	0.0444444	0.0568182		4	0.224093	0.218669	0.165036	0.212412	0.240683
5	4.42478	3.73832	0.684932	2.63158	1.45985		5	0.0442478	0.0373832	0.00684932	0.0263158	0.0145985		5	0.211935	0.194573	0.0828554	0.162941	0.12112
6	2.5641	4.51128	4.54545	1.90476	7.07071		6	0.025641	0.0451128	0.0454545	0.0190476	0.0707071		6	0.16082	0.214028	0.21485	0.138455	0.269146
8	11.828	6.54206	0	3.6036	2.9703		8	0.11828	0.0654206	0	0.036036	0.029703		8	0.351086	0.258649	0	0.190991	0.17321
9	1.08696	1.0989	0	0	0		9	0.0108696	0.010989	0	0	0		9	0.104447	0.105021	0	0	0
11	2.94118	3.125	0	2.04082	0		11	0.0294118	0.03125	0	0.0204082	0		11	0.172351	0.177711	0	0.143348	0
12	6.61157	11.5702	12.069	4.31655	11.1023		12	0.0661157	0.115702	0.12069	0.0431655	0.111023		12	0.260051	0.347077	0.354801	0.209288	0.339697
13	0.917431	0	1.8018	0	1.28205		13	0.00917431	0	0.018018	0	0.0128205		13	0.0959297	0	0.134638	0	0.113471
14	19.2308	2.6087	5.82848	5.25855	7.89474		14	0.192308	0.026087	0.0582848	0.0525855	0.0789474		14	0.453961	0.162225	0.243831	0.231374	0.284811
15	0	0	0	2.94118	0		15	0	0	0	0.0294118	0		15	0	0	0	0.172351	0
16	0	0	0	0	0.826446		16	0	0	0	0	0.00826446		16	0	0	0	0	0.0910348
18	28.8462	21.9048	30	19.469	20.9524		18	0.288462	0.219048	0.3	0.19469	0.209524		18	0.566979	0.487055	0.57964	0.456977	0.475449
20	42.5287	48.0888	20.8562	21.3483	24.7168		20	0.425287	0.480888	0.208562	0.213483	0.247168		20	0.710405	0.766281	0.474266	0.480297	0.520322
23	0	0	18.5484	4.05405	15.9664		23	0	0	0.185484	0.0405405	0.159664		23	0	0	0.445244	0.202733	0.411058
1	20.2407	21.2407	21.2407	31.2407	44.2407		1	0.202407	0.212407	0.212407	0.312407	0.442407		1	0.46665	0.478982	0.478982	0.593099	0.727677
2	36.7584	49.7584	49.7584	49.7584	49.7584		2	0.367584	0.497584	0.497584	0.497584	0.497584		2	0.651383	0.782982	0.782982	0.782982	0.782982
3	71.5556	78.5556	70.5556	78.5556	78.5556		3	0.715556	0.785556	0.705556	0.785556	0.785556		3	1.00826	1.08933	0.997234	1.08933	1.08933
4	75.3425	65.3425	65.3425	70.3425	78.3425		4	0.753425	0.653425	0.653425	0.703425	0.783425		4	1.05116	0.941339	0.941339	0.994899	1.08674
5	74.1379	70.1379	70.1379	88.1379	88.1379		5	0.741379	0.701379	0.701379	0.881379	0.881379		5	1.0373	0.992663	0.992663	1.21918	1.21918
7	14.5049	19.5049	15.5049	15.5049	25.0488		7	0.145049	0.195049	0.155049	0.155049	0.250488		7	0.390718	0.457429	0.404721	0.404721	0.524162
8	1.86274	3.86274	3.86274	3.86274	8.86275		8	0.0186274	0.0386275	0.0386275	0.0386275	0.0886274		8	0.13691	0.197826	0.197826	0.197826	0.302286
9	40.8543	45.8543	45.8543	45.8543	45.8543		9	0.408543	0.458543	0.458543	0.458543	0.458543		9	0.693424	0.743894	0.743894	0.743894	0.743894
10	0	4	14	19	26		10	0	0.04	0.14	0.19	0.26		10	0	0.201358	0.383497	0.451027	0.535071
11	5.77651	11.7765	11.7765	11.7765	21.5777		11	0.0577651	0.117765	0.117765	0.117765	0.215777		11	0.24272	0.350289	0.350289	0.350289	0.48309
12	40.0602	40.0602	45.0602	25.0602	37.0602		12	0.400602	0.400602	0.450602	0.250602	0.370602		12	0.685334	0.685334	0.73592	0.524294	0.654511
1	0.671141	1.67114	1.67114	1.67114	1.67114		1	0.00671141	0.0167114	0.0167114	0.0167114	0.0167114		1	0.0820151	0.129635	0.129635	0.129635	0.129635
2	20.7969	20.7969	18.7969	18.7969	18.7969		2	0.207969	0.207969	0.187969	0.187969	0.187969		2	0.473536	0.473536	0.448433	0.448433	0.448433
3	90.8497	77.8497	77.8497	87.8497	89.4967		3	0.908497	0.778497	0.778497	0.878497	0.894967		3	1.26349	1.08078	1.08078	1.21475	1.24075
4	1.59574	4.69574	14.6957	14.6957	17.6957		4	0.0159574	0.0469574	0.146957	0.146957	0.176957		4	0.126661	0.218429	0.393421	0.393421	0.434176
5	0.789889	8.78989	18.7899	18.7899	19.7899		5	0.00789889	0.0878989	0.187899	0.187899	0.197899		5	0.0889931	0.301002	0.448343	0.448343	0.461016
6	1.12994	7.20126	7.20126	4.20126	14.2013		6	0.0112994	0.0720126	0.0720126	0.0420126	0.142013		6	0.1065	0.271681	0.271681	0.206433	0.386388
avg	19.5446	20.2508	20.8283	20.631	23.8784		avg	0.195446	0.202508	0.208283	0.20631	0.238784		avg	0.375687	0.394357	0.398276	0.4031	0.448157
sem	4.4975	4.2929	4.1158	4.55969	4.60605		sem	0.044975	0.042929	0.041158	0.0455969	0.0460605		sem	0.0604386	0.0564017	0.0562728	0.0594239	0.060399
percent P4	veh	0.5	1	5	10		percent P4	veh	0.5	1	5	10		percent P4	veh	0.5	1	5	10
1	0	0.892857	0	2.85714	2.0202		1	0	0.00892857	0	0.0285714	0.020202		1	0	0.0946323	0	0.169846	0.142617
3	6.31579	0.91659	4.49438	7.21649	6.75676		3	0.0631579	0.0091659	0.0449438	0.0721649	0.0675676		3	0.254036	0.0958856	0.213621	0.271976	0.262958
4	1.23457	2.35294	2.69906	3.33333	1.13636		4	0.0123457	0.0235294	0.0269906	0.0333333	0.0113636		4	0.111341	0.154001	0.165036	0.183604	0.106803
5	1.76991	2.80374	0.684932	0.877193	0		5	0.0176991	0.0280374	0.00684932	0.00877193	0		5	0.133434	0.168236	0.0828554	0.0937961	0
6	0.854701	0.75188	1.81818	0	0		6	0.00854701	0.0075188	0.0181818	0	0		6	0.0925822	0.08682	0.135252	0	0
8	17.2043	16.8224	17.6471	17.1171	8.91089		8	0.172043	0.168224	0.176471	0.171171	0.0891089		8	0.427702	0.42262	0.433538	0.426546	0.303132
9	0	0	0	1.03093	0		9	0	0	0	0.0103093	0		9	0	0	0	0.10171	0
11	10.2941	12.5	9.80392	12.2449	15.4762		11	0.102941	0.125	0.0980392	0.122449	0.154762		11	0.326621	0.361367	0.318468	0.357493	0.404325
12	1.65289	0	0	2.8777	0		12	0.0165289	0	0	0.028777	0		12	0.128922	0	0	0.170462	0
13	11.9266	22.9885	13.5135	18.75	24.359		13	0.119266	0.229885	0.135135	0.1875	0.24359		13	0.352611	0.500043	0.376435	0.447832	0.516165
14	25.9615	15.6522	11.657	3.5057	21.9298		14	0.259615	0.156522	0.11657	0.035057	0.219298		14	0.534632	0.406752	0.34843	0.188347	0.487358
15	0	0	0	2.94118	0		15	0	0	0	0.0294118	0		15	0	0	0	0.172351	0
16	3.44828	5.43478	6.14035	2.65487	4.13223		16	0.0344828	0.0543478	0.0614035	0.0265487	0.0413223		16	0.186779	0.235291	0.250406	0.163667	0.204706
18	2.88462	4.7619	7.77778	2.65487	4.7619		18	0.0288462	0.047619	0.0777778	0.0265487	0.047619		18	0.170669	0.219988	0.282635	0.163667	0.219988
20	1.14943	0	0	2.24719	0		20	0.0114943	0	0	0.0224719	0		20	0.107418	0	0	0.150474	0
23	0	0	0	0	0		23	0	0	0	0	0		23	0	0	0	0	0
1	3.93873	3.93873	13.9387	10.9387	15.9387		1	0.0393873	0.0393873	0.139387	0.109387	0.159387		1	0.199789	0.199789	0.382613	0.337085	0.410681
2	9.69611	9.69611	13.6961	14.6961	14.6961		2	0.0969611	0.0969611	0.136961	0.146961	0.146961		2	0.316651	0.316651	0.379098	0.393426	0.393426
3	1.18519	1.18519	1.18519	1.18519	8.51853		3	0.0118519	0.0118519	0.0118519	0.0118519	0.0851853		3	0.109082	0.109082	0.109082	0.109082	0.296176
4	0.410959	0.410959	0.410959	0.410959	0.410959		4	0.00410959	0.00410959	0.00410959	0.00410959	0.00410959		4	0.0641501	0.0641501	0.0641501	0.0641501	0.0641501
5	0	3	3	3	3		5	0	0.03	0.03	0.03	0.03		5	0	0.174083	0.174083	0.174083	0.174083
7	0.13947	0.13947	0.13947	0.13947	0.13947		7	0.0013947	0.0013947	0.0013947	0.0013947	0.0013947		7	0.0373544	0.0373544	0.0373544	0.0373544	0.0373544
8	0	0	9	9	15		8	0	0	0.09	0.09	0.15		8	0	0	0.304693	0.304693	0.397699
9	6.90033	6.90033	6.90033	6.90033	6.90033		9	0.0690033	0.0690033	0.0690033	0.0690033	0.0690033		9	0.265804	0.265804	0.265804	0.265804	0.265804
10	33.3333	30.3333	30.3333	30.3333	30.3333		10	0.333333	0.303333	0.303333	0.303333	0.303333		10	0.61548	0.583271	0.583271	0.583271	0.583271
11	6.53409	6.53409	6.23409	6.53409	6.53409		11	0.0653409	0.0653409	0.0623409	0.0653409	0.0653409		11	0.258488	0.258488	0.252351	0.258488	0.258488
12	29.8193	19.8193	19.8193	19.8193	11.8193		12	0.298193	0.198193	0.198193	0.198193	0.118193		12	0.577666	0.461385	0.461385	0.461385	0.350952
1	0	0	0	0	6		1	0	0	0	0	0.06		1	0	0	0	0	0.247467
2	0	0	7	7	11		2	0	0	0.07	0.07	0.11		2	0	0	0.267763	0.267763	0.338065
3	1.30719	1.30719	1.30719	1.30719	11.3072		3	0.0130719	0.0130719	0.0130719	0.0130719	0.113072		3	0.114583	0.114583	0.114583	0.114583	0.342945
4	59.9291	59.9291	50.9291	48.0929	35.0929		4	0.599291	0.599291	0.509291	0.480929	0.350929		4	0.885353	0.885353	0.794689	0.766323	0.634025
5	0	0	0	0	0		5	0	0	0	0	0		5	0	0	0	0	0
6	36.7232	39.4654	36.4654	39.4654	46.5409		6	0.367232	0.394654	0.364654	0.394654	0.465409		6	0.651018	0.679257	0.648342	0.679257	0.75078
avg	8.32163	8.13748	8.38168	8.45853	9.47622		avg	0.0832163	0.0813748	0.0838168	0.0845853	0.0947622		avg	0.209763	0.208936	0.225634	0.238743	0.248285
sem	2.41249	2.3374	2.03758	2.01946	1.9776		sem	0.0241249	0.023374	0.0203758	0.0201946	0.019776		sem	0.0397866	0.0389538	0.03599	0.0335475	0.0361628

## Sheet: trials
rat	veh	0.5	1	5	10		optimal	veh	0.5	1	5	10
1	93	112	98	70	99		avg	97.8926	98.0815	99.163	97.6333	103.933
3	95	109.1	89	97	74		sem	1.16249	5.38856	6.02921	5.54951	6.51008
4	81	85	74.1	90	88
5	113	107	146	114	137
6	117	133	110	105	99		suboptimal	veh	0.5	1	5	10
8	93	107	102	111	101		avg	74.1667	74.1667	82	73.3333	73.5
9	92	91	89	97	118		sem	3.7006	4.96655	2.70391	1.97906	5.20897
11	68	64	51	49	84
12	121	121	116	139	126.1
13	109	87	111	96	78
14	104	115	120.1	114.1	114
15	63.1	59	82.1	34	71
16	87	92	114	113	121
18	104	105	90	113	105
20	87	81.1	91.1	89	97.1
23	152	111	124	148	119
1	130	136	101	131	128
2	70	74	88	70	76
3	61	103	73	69	78
4	77	90	74	76	74
5	81	77	78	80	83
7	84	95	104	74	84
8	109	115	134	68	107
9	100	92	103	109	115
10	15	6	13	20	7
11	122	96	88	120	106
12	86	77	74	76	63
1	126	162	130	156	152
2	84	100	154	108	117
3	72	71	80	73	79
4	68	74	61	67	49
5	147	144	68	142	158
6	77	49	87	59	125
av.	93.5788	95.1576	94.4667	93.2455	97.9455
Sem	4.72321	5.10572	4.8767	5.5671	5.24832
rat	veh	0.5	1	5	10
1	93	112	98	70	99
3	95	109.1	89	97	74
4	81	85	74.1	90	88
5	113	107	146	114	137
6	117	133	110	105	99
8	93	107	102	111	101
9	92	91	89	97	118
11	68	64	51	49	84
12	121	121	116	139	126.1
13	109	87	111	96	78
14	104	115	120.1	114.1	114
15	63.1	59	82.1	34	71
16	87	92	114	113	121
18	104	105	90	113	105
20	87	81.1	91.1	89	97.1
23	152	111	124	148	119
1	130	136	101	131	128
2	70	74	88	70	76
7	84	95	104	74	84
8	109	115	134	68	107
9	100	92	103	109	115
10	15	6	13	20	7
11	122	96	88	120	106
1	126	162	130	156	152
2	84	100	154	108	117
5	147	144	68	142	158
6	77	49	87	59	125
av.	97.8926	98.0815	99.163	97.6333	103.933
Sem	5.38856	6.02921	5.54951	6.51008	5.71758
rat	veh	0.5	1	5	10
3	61	103	73	69	78
4	77	90	74	76	74
5	81	77	78	80	83
12	86	77	74	76	63
3	72	71	80	73	79
4	68	74	61	67	49
av.	74.1667	82	73.3333	73.5	71
Sem	3.7006	4.96655	2.70391	1.97906	5.20897

## Sheet: omissions
rat	veh	0.5	1	5	10		optimal	veh	0.5	1	5	10
1	1	0	0	2	1		avg	1.55556	1.51852	1.03704	1.62963	1.74074
3	0	1	0	0	0		sem	1.16249	0.647884	0.545299	0.379239	0.526094
4	2	1	1	2	4
5	1	0	0	0	2
6	4	1	1	8	4		suboptimal	veh	0.5	1	5	10
8	0	0	0	0	0		avg	0.166667	0.166667	0.333333	0.166667	0.833333
9	2	0	2	5	6		sem	0.166667	0.333333	0.166667	0.654047	0.881917
11	10	5	8	4	2
12	0	0	1	1	3
13	0	2	1	0	2
14	0	0	0	0	0
15	0	1	0	0	1
16	0	1	2	2	0
18	1	1	0	3	1
20	1	0	0	0	0
23	1	3	4	0	1
1	0	0	0	0	0
2	0	0	0	1	0
3	1	2	1	1	5
4	0	0	0	0	0
5	0	0	0	0	3
7	2	2	0	0	0
8	0	0	1	4	3
9	0	0	0	0	0
10	15	13	6	11	12
11	1	1	0	1	1
12	0	0	0	4	0
1	1	0	0	0	0
2	0	0	0	0	0
3	0	0	0	0	0
4	0	0	0	0	0
5	0	2	0	0	0
6	0	7	1	0	4
av.	1.30303	1.30303	0.878788	1.48485	1.66667
Sem	0.537398	0.455365	0.316101	0.446199	0.440959
1	1	0	0	2	1
3	0	1	0	0	0
4	2	1	1	2	4
5	1	0	0	0	2
6	4	1	1	8	4
8	0	0	0	0	0
9	2	0	2	5	6
11	10	5	8	4	2
12	0	0	1	1	3
13	0	2	1	0	2
14	0	0	0	0	0
15	0	1	0	0	1
16	0	1	2	2	0
18	1	1	0	3	1
20	1	0	0	0	0
23	1	3	4	0	1
1	0	0	0	0	0
2	0	0	0	1	0
7	2	2	0	0	0
8	0	0	1	4	3
9	0	0	0	0	0
10	15	13	6	11	12
11	1	1	0	1	1
1	1	0	0	0	0
2	0	0	0	0	0
5	0	2	0	0	0
6	0	7	1	0	4
av.	1.55556	1.51852	1.03704	1.62963	1.74074
Sem	0.647884	0.545299	0.379239	0.526094	0.508034
3	1	2	1	1	5
4	0	0	0	0	0
5	0	0	0	0	3
12	0	0	0	4	0
3	0	0	0	0	0
4	0	0	0	0	0
av.	0.166667	0.333333	0.166667	0.833333	1.33333
Sem	0.166667	0.333333	0.166667	0.654047	0.881917

## Sheet: premature perc
rat	veh	0.5	1	5	10		optimal	veh	0.5	1	5	10
1	0	0	0	0	8.40336		avg	9.23216	10.3666	10.4256	8.0585	10.3913
3	7.20721	1.76991	7.61905	1.9802	7.95455		sem	1.16249	1.47361	1.74528	1.66894	1.53314
4	9.09091	5.26316	8.88889	10.5263	1.11111
5	2.52101	6.50407	0	0.862069	0.719424
6	4.65116	5.36913	3.38983	1.83486	0		suboptimal	veh	0.5	1	5	10
8	22.1557	9.16031	15.0685	9.48905	25.1232		avg	13.1692	13.1692	18.878	15.3068	19.3924
9	0	1.07527	2.15054	0	0		sem	3.90132	4.70026	3.18377	3.72479	1.81683
11	0	7.89474	3.63636	0	3.33333
12	7.69231	4.51128	7.35294	2.72109	8.60927
13	0.900901	1.1236	0.884956	0	2.43902
14	10.6061	6.10687	10.596	11.5646	6.81818
15	21.2963	32.1212	23.3766	23.4375	21.1382
16	13.4454	11.0169	1.69492	6.20155	5.18519
18	8.06452	2.7027	12.5	8.14815	6.61157
20	12.1739	21.0145	14.8438	13.8211	17.0068
23	2.5	0	3.0303	2.5641	12.5786
1	28.0702	25.3456	22.7723	13.4831	3.44828
2	6.0241	21.1765	7.08661	18.3333	10.7143
3	28.6486	29.3706	21.25	35.8491	23.3577
4	12.8205	23.9264	13.7681	18.6667	15.9664
5	13.0081	5.64103	12.4138	18.2432	18.8679
7	4.10959	25	14.094	7.45342	10.8974
8	2.29885	6.07735	7.75862	7.76699	14.4737
9	10.6509	9.09091	3.7037	8.79121	5.61798
10	19.5266	25	28.6822	12.0482	27.193
11	7.97101	17.0213	10.0671	12.1019	16.2651
12	17.3913	14.9425	21.9298	16.3462	11.236
1	1.2987	11.7647	8.69565	3.96825	0.729927
2	14.2857	8.88889	21.4286	34.0741	33.1169
3	6.29921	32.6389	20.7547	19.4444	16.1765
4	0.847458	6.74847	1.72414	7.80488	12.1951
5	16.3636	2.4	31.2102	4.10959	25
6	16.3636	12.5	10.9589	2.29885	6.07735
av.	9.94799	11.9141	11.3131	10.1192	11.4656
sem	1.39572	1.72896	1.50012	1.59809	1.53063
1	0	0	0	0	8.40336
3	7.20721	1.76991	7.61905	1.9802	7.95455
4	9.09091	5.26316	8.88889	10.5263	1.11111
5	2.52101	6.50407	0	0.862069	0.719424
6	4.65116	5.36913	3.38983	1.83486	0
8	22.1557	9.16031	15.0685	9.48905	25.1232
9	0	1.07527	2.15054	0	0
11	0	7.89474	3.63636	0	3.33333
12	7.69231	4.51128	7.35294	2.72109	8.60927
13	0.900901	1.1236	0.884956	0	2.43902
14	10.6061	6.10687	10.596	11.5646	6.81818
15	21.2963	32.1212	23.3766	23.4375	21.1382
16	13.4454	11.0169	1.69492	6.20155	5.18519
18	8.06452	2.7027	12.5	8.14815	6.61157
20	12.1739	21.0145	14.8438	13.8211	17.0068
23	2.5	0	3.0303	2.5641	12.5786
1	28.0702	25.3456	22.7723	13.4831	3.44828
2	6.0241	21.1765	7.08661	18.3333	10.7143
7	4.10959	25	14.094	7.45342	10.8974
8	2.29885	6.07735	7.75862	7.76699	14.4737
9	10.6509	9.09091	3.7037	8.79121	5.61798
10	19.5266	25	28.6822	12.0482	27.193
11	7.97101	17.0213	10.0671	12.1019	16.2651
1	1.2987	11.7647	8.69565	3.96825	0.729927
2	14.2857	8.88889	21.4286	34.0741	33.1169
5	16.3636	2.4	31.2102	4.10959	25
6	16.3636	12.5	10.9589	2.29885	6.07735
av.	9.23216	10.3666	10.4256	8.0585	10.3913
Sem	1.47361	1.74528	1.66894	1.53314	1.77173
3	28.6486	29.3706	21.25	35.8491	23.3577
4	12.8205	23.9264	13.7681	18.6667	15.9664
5	13.0081	5.64103	12.4138	18.2432	18.8679
12	17.3913	14.9425	21.9298	16.3462	11.236
3	6.29921	32.6389	20.7547	19.4444	16.1765
4	0.847458	6.74847	1.72414	7.80488	12.1951
av.	13.1692	18.878	15.3068	19.3924	16.2999
Sem	3.90132	4.70026	3.18377	3.72479	1.81683

## Sheet: choice latency avg
rat	veh	0.5	1	5	10		optimal	veh	0.5	1	5	10
1	1.66859	1.44982	2.14602	2.31632	1.70735		avg	1.18894	1.35522	1.25843	1.28086	1.38407
3	0.962737	0.80787	1.05618	1.43103	0.949324		sem	0.147465	0.138046	0.123831	0.13651	0.152138
4	1.45582	1.75964	1.07219	1.39045	1.61845
5	1.37884	1.56888	1.75062	1.86939	2.55215
6	1.42354	1.16591	1.54229	1.97062	2.03		suboptimal	veh	0.5	1	5	10
8	0.305154	0.409907	0.339706	0.440991	0.416337		avg	1.08199	1.08199	0.947255	0.83117	0.768823
9	2.68826	3.13407	2.44023	2.86848	2.62884		sem	0.214888	0.154334	0.111153	0.0673825	0.166382
11	2.66338	2.55356	3.39767	3.38867	3.66402
12	0.553485	0.744298	0.543652	0.631377	0.753525
13	0.914364	1.25965	1.09345	1.59937	1.1425
14	0.814153	1.10417	0.858992	1.05018	0.977544
15	0.646706	0.916724	1.01939	0.893529	0.822
16	0.710874	0.935824	1.20839	0.933153	0.960992
18	0.585965	0.788846	0.995778	0.914	1.38231
20	0.600698	0.479125	0.813889	0.780337	0.595876
23	1.12861	1.66194	1.14917	1.13892	0.664831
1	2.07038	1.78152	1.03522	0.8084	1.14547
2	3.38912	2.6561	0.775784	0.690258	0.734726
3	1.94485	1.37767	0.802931	0.647838	0.478987
4	1.39173	1.43768	1.11886	1.0398	1.31218
5	0.580952	0.596667	0.515065	0.874231	0.998462
7	0.890385	1.20315	1.65968	0.948814	2.69574
8	0.872238	1.58885	0.918077	0.797632	2.10972
9	0.820099	1.62731	1.93324	1.39907	1.02571
10	0.594096	0.95	1.1551	1.12096	0.903204
11	0.467027	0.465116	1.11775	1.18026	0.935575
12	1.16732	0.807027	0.789592	0.613288	0.753462
1	1.88378	2.55339	1.16487	1.35744	1.83681
2	0.938472	0.744487	0.479008	0.415793	0.765677
3	0.697647	0.89619	1.1808	0.781574	1.16063
4	0.709424	0.568298	0.579775	0.656207	1.62708
5	1.11352	1.61529	1.30148	1.60468	1.50646
6	0.561067	0.665467	1.00964	0.642973	0.844865
av	1.16949	1.28104	1.18074	1.18776	1.32427
sem	0.125782	0.118822	0.10674	0.1172	0.129136
1	1.66859	1.44982	2.14602	2.31632	1.70735
3	0.962737	0.80787	1.05618	1.43103	0.949324
4	1.45582	1.75964	1.07219	1.39045	1.61845
5	1.37884	1.56888	1.75062	1.86939	2.55215
6	1.42354	1.16591	1.54229	1.97062	2.03
8	0.305154	0.409907	0.339706	0.440991	0.416337
9	2.68826	3.13407	2.44023	2.86848	2.62884
11	2.66338	2.55356	3.39767	3.38867	3.66402
12	0.553485	0.744298	0.543652	0.631377	0.753525
13	0.914364	1.25965	1.09345	1.59937	1.1425
14	0.814153	1.10417	0.858992	1.05018	0.977544
15	0.646706	0.916724	1.01939	0.893529	0.822
16	0.710874	0.935824	1.20839	0.933153	0.960992
18	0.585965	0.788846	0.995778	0.914	1.38231
20	0.600698	0.479125	0.813889	0.780337	0.595876
23	1.12861	1.66194	1.14917	1.13892	0.664831
1	2.07038	1.78152	1.03522	0.8084	1.14547
2	3.38912	2.6561	0.775784	0.690258	0.734726
7	0.890385	1.20315	1.65968	0.948814	2.69574
8	0.872238	1.58885	0.918077	0.797632	2.10972
9	0.820099	1.62731	1.93324	1.39907	1.02571
10	0.594096	0.95	1.1551	1.12096	0.903204
11	0.467027	0.465116	1.11775	1.18026	0.935575
1	1.88378	2.55339	1.16487	1.35744	1.83681
2	0.938472	0.744487	0.479008	0.415793	0.765677
5	1.11352	1.61529	1.30148	1.60468	1.50646
6	0.561067	0.665467	1.00964	0.642973	0.844865
av.	1.18894	1.35522	1.25843	1.28086	1.38407
Sem	0.147465	0.138046	0.123831	0.13651	0.152138
3	1.94485	1.37767	0.802931	0.647838	0.478987
4	1.39173	1.43768	1.11886	1.0398	1.31218
5	0.580952	0.596667	0.515065	0.874231	0.998462
12	1.16732	0.807027	0.789592	0.613288	0.753462
3	0.697647	0.89619	1.1808	0.781574	1.16063
4	0.709424	0.568298	0.579775	0.656207	1.62708
av.	1.08199	0.947255	0.83117	0.768823	1.05513
Sem	0.214888	0.154334	0.111153	0.0673825	0.166382

## Sheet: collect lat avg
rat	veh	0.5	1	5	10		optimal	veh	0.5	1	5	10
1	1.06932	1.05411	1.02603	1.05308	1.02974		avg	1.79409	1.61557	1.55943	1.39509	1.34438
3	1.31319	1.30425	1.24629	1.58541	1.37679		sem	0.130591	0.130591	0.0813622	0.10077	0.0630693
4	2.78969	1.69169	2.26071	1.82368	2.92104
5	2.38489	1.56317	1.32302	1.167	1.31627
6	1.46433	1.51302	1.5208	1.70663	1.63933		suboptimal	veh	0.5	1	5	10
8	1.37169	1.43675	1.45133	1.36321	1.44143		avg	1.57564	1.57564	1.76389	1.79811	1.45825
9	1.89437	1.89493	1.78686	2.07356	1.884		sem	0.126554	0.206845	0.179693	0.0572848	0.0776726
11	1.57614	1.37233	1.44818	1.48719	1.563
12	1.44656	1.71796	1.41034	1.43037	1.45277
13	1.22908	1.84522	1.62659	1.42592	1.34517
14	1.61282	1.42321	1.37648	1.35951	1.43841
15	1.65436	1.60921	1.65246	1.87741	1.53319
16	1.05529	1.15507	1.19303	1.19455	1.15969
18	1.67042	1.63164	1.53717	1.81159	2.14714
20	0.884828	0.8325	0.923382	0.935	0.892429
23	1.17148	2.56885	1.12367	1.13487	1.12789
1	1.54839	1.30171	1.30171	1.282	1.15722
2	1.48526	1.4724	1.25179	1.29161	1.14729
3	2.04244	2.16415	1.93484	1.36493	0.792069
4	1.36575	1.29636	1.35972	1.27552	1.32419
5	1.54446	1.41538	2.33703	1.54569	1.263
7	2.33703	2.54446	2.41538	1.17882	0.792069
8	3.42144	2.62482	2.41075	1.3087	1.04488
9	2.55409	1.7739	0.832093	0.729565	0.926389
10	1.83	1.75788	1.43273	1.46711	1.41628
11	1.95333	1.71574	2.5977	1.277	1.145
12	1.26641	1.36635	2.25875	1.673	1.10217
1	1.83271	1.64638	1.07311	1.08292	1.09449
2	1.53707	1.41291	1.53707	1.43163	1.16579
3	1.86073	1.78682	1.52545	1.47867	1.22484
4	1.37404	2.55429	1.37286	1.41172	1.19333
5	3.66	1.4062	2.91171	2.03575	1.24877
6	1.69261	1.35	1.43412	1.15343	0.891852
av	1.75437	1.64254	1.60282	1.40658	1.30903
sem	0.109608	0.0756202	0.0890653	0.0524982	0.0713184
1	1.06932	1.05411	1.02603	1.05308	1.02974
3	1.31319	1.30425	1.24629	1.58541	1.37679
4	2.78969	1.69169	2.26071	1.82368	2.92104
5	2.38489	1.56317	1.32302	1.167	1.31627
6	1.46433	1.51302	1.5208	1.70663	1.63933
8	1.37169	1.43675	1.45133	1.36321	1.44143
9	1.89437	1.89493	1.78686	2.07356	1.884
11	1.57614	1.37233	1.44818	1.48719	1.563
12	1.44656	1.71796	1.41034	1.43037	1.45277
13	1.22908	1.84522	1.62659	1.42592	1.34517
14	1.61282	1.42321	1.37648	1.35951	1.43841
15	1.65436	1.60921	1.65246	1.87741	1.53319
16	1.05529	1.15507	1.19303	1.19455	1.15969
18	1.67042	1.63164	1.53717	1.81159	2.14714
20	0.884828	0.8325	0.923382	0.935	0.892429
23	1.17148	2.56885	1.12367	1.13487	1.12789
1	1.54839	1.30171	1.30171	1.282	1.15722
2	1.48526	1.4724	1.25179	1.29161	1.14729
7	2.33703	2.54446	2.41538	1.17882	0.792069
8	3.42144	2.62482	2.41075	1.3087	1.04488
9	2.55409	1.7739	0.832093	0.729565	0.926389
10	1.83	1.75788	1.43273	1.46711	1.41628
11	1.95333	1.71574	2.5977	1.277	1.145
1	1.83271	1.64638	1.07311	1.08292	1.09449
2	1.53707	1.41291	1.53707	1.43163	1.16579
5	3.66	1.4062	2.91171	2.03575	1.24877
6	1.69261	1.35	1.43412	1.15343	0.891852
av.	1.79409	1.61557	1.55943	1.39509	1.34438
Sem	0.130591	0.0813622	0.10077	0.0630693	0.0844333
3	2.04244	2.16415	1.93484	1.36493	0.792069
4	1.36575	1.29636	1.35972	1.27552	1.32419
5	1.54446	1.41538	2.33703	1.54569	1.263
12	1.26641	1.36635	2.25875	1.673	1.10217
3	1.86073	1.78682	1.52545	1.47867	1.22484
4	1.37404	2.55429	1.37286	1.41172	1.19333
av.	1.57564	1.76389	1.79811	1.45825	1.14993
Sem	0.126554	0.206845	0.179693	0.0572848	0.0776726

## Sheet: Pun Persev all holes
rat	veh	5	1	5	10		optimal	veh	0.5	1	5	10
1	0.105556	0.16	0.08	0.0727273	0.142857		avg	0.0527849	0.0549595	0.0480081	0.0594916	0.0542986
3	0.0417391	0.0533333	0.0418605	0.0113208	0.0571429		sem	0.00668551	0.00668551	0.00636729	0.00465023	0.00654826
4	0.0387097	0.0509804	0.110204	0.0763636	0.0511628
5	0.077193	0.0447761	0.0202899	0.0448276	0.02
6	0.0259259	0.0241379	0.0321429	0.06875	0.04		suboptimal	veh	0.5	1	5	10
8	0.0390977	0.0411348	0.04	0.0362319	0.0419753		avg	0.0348762	0.0348762	0.0409247	0.0465247	0.0540793
9	0.0222222	0.0555556	0.0363636	0.0318182	0.0590909		sem	0.00597281	0.00983895	0.0187152	0.0229921	0.0105287
11	0.0408163	0.034375	0.0368421	0.0618182	0.0565217
12	0.038961	0.05	0.02	0.0494382	0.0455696
13	0.0545455	0.0444444	0.00454545	0.06	0.04375
14	0.0188679	0.0344371	0.0469697	0.0350365	0.0253333
15	0.0521127	0.0464286	0.0489362	0.153846	0.0397059
16	0.0941176	0.0444444	0.0826087	0.0538462	0.0703704
18	0.0641791	0.0335878	0.0559441	0.047619	0.0321429
20	0.0304348	0.0352941	0.0275	0.0336634	0.0455446
23	0.151724	0.136585	0.0653846	0.118919	0.0934783
1	0.0601719	0.0601719	0.0272206	0.0286533	0.025788
2	0.0300601	0.0300601	0.0260521	0.0340681	0.0460922
3	0.0397554	0.0688073	0.139144	0.151376	0.0657492
4	0.0563549	0.0215827	0.0311751	0.028777	0.029976
5	0.037037	0.0138889	0.0308642	0.00617284	0.00308642
7	0.0459966	0.0732538	0.0545145	0.0902896	0.0681431
8	0.00868486	0.0223325	0.0334988	0.0111663	0.0124069
9	0.0458554	0.0776014	0.0617284	0.0917108	0.0881834
10	0.0485762	0.0586265	0.0469012	0.100503	0.0519263
11	0.0131004	0.0116448	0.0465793	0.0291121	0.0305677
12	0.0236407	0.0401891	0.0200946	0.0200946	0.0165485
1	0.0442478	0.0619469	0.0811209	0.0619469	0.0870206
2	0.0238693	0.104271	0.0628141	0.0351759	0.0703518
3	0.0385802	0.0709877	0.037037	0.0925926	0.066358
4	0.0138889	0.0300926	0.0208333	0.025463	0.03125
5	0.0740741	0.0621693	0.0806878	0.0568783	0.0529101
6	0.134354	0.0323129	0.0255102	0.110544	0.0680272
av	0.0495288	0.0524077	0.0477384	0.0585076	0.0508797
sem	0.00567601	0.00553329	0.00493317	0.00660753	0.00478173
1	0.105556	0.16	0.08	0.0727273	0.142857
3	0.0417391	0.0533333	0.0418605	0.0113208	0.0571429
4	0.0387097	0.0509804	0.110204	0.0763636	0.0511628
5	0.077193	0.0447761	0.0202899	0.0448276	0.02
6	0.0259259	0.0241379	0.0321429	0.06875	0.04
8	0.0390977	0.0411348	0.04	0.0362319	0.0419753
9	0.0222222	0.0555556	0.0363636	0.0318182	0.0590909
11	0.0408163	0.034375	0.0368421	0.0618182	0.0565217
12	0.038961	0.05	0.02	0.0494382	0.0455696
13	0.0545455	0.0444444	0.00454545	0.06	0.04375
14	0.0188679	0.0344371	0.0469697	0.0350365	0.0253333
15	0.0521127	0.0464286	0.0489362	0.153846	0.0397059
16	0.0941176	0.0444444	0.0826087	0.0538462	0.0703704
18	0.0641791	0.0335878	0.0559441	0.047619	0.0321429
20	0.0304348	0.0352941	0.0275	0.0336634	0.0455446
23	0.151724	0.136585	0.0653846	0.118919	0.0934783
1	0.0601719	0.0601719	0.0272206	0.0286533	0.025788
2	0.0300601	0.0300601	0.0260521	0.0340681	0.0460922
7	0.0459966	0.0732538	0.0545145	0.0902896	0.0681431
8	0.00868486	0.0223325	0.0334988	0.0111663	0.0124069
9	0.0458554	0.0776014	0.0617284	0.0917108	0.0881834
10	0.0485762	0.0586265	0.0469012	0.100503	0.0519263
11	0.0131004	0.0116448	0.0465793	0.0291121	0.0305677
1	0.0442478	0.0619469	0.0811209	0.0619469	0.0870206
2	0.0238693	0.104271	0.0628141	0.0351759	0.0703518
5	0.0740741	0.0621693	0.0806878	0.0568783	0.0529101
6	0.134354	0.0323129	0.0255102	0.110544	0.0680272
av.	0.0527849	0.0549595	0.0480081	0.0594916	0.0542986
Sem	0.00668551	0.00636729	0.00465023	0.00654826	0.00521394
3	0.0397554	0.0688073	0.139144	0.151376	0.0657492
4	0.0563549	0.0215827	0.0311751	0.028777	0.029976
5	0.037037	0.0138889	0.0308642	0.00617284	0.00308642
12	0.0236407	0.0401891	0.0200946	0.0200946	0.0165485
3	0.0385802	0.0709877	0.037037	0.0925926	0.066358
4	0.0138889	0.0300926	0.0208333	0.025463	0.03125
av.	0.0348762	0.0409247	0.0465247	0.0540793	0.0354947
Sem	0.00597281	0.00983895	0.0187152	0.0229921	0.0105287

[truncated: 1 more sheets: reward persev total]
