# Supplementary material for: The Impact of Selective Dopamine D2, D3 and D4 Ligands on the Rat Gambling Task
Source: PLoS One. 2015 Sep 9;10(9):e0136267. doi: 10.1371/journal.pone.0136267 (PMC4564230; doi:10.1371/journal.pone.0136267)
Supplement: S2 File — (XLS) [file pone.0136267.s002.xls]

## Sheet: percentages
Rat #	veh	0.1	0.3	1		Rat #	veh	0.1	0.3	1		Rat #	veh	0.1	0.3	1		P1 + P2	veh	0.1	0.3	1		L741626	Optimal	Advantaegous				L741626	Suboptimal	Advantageous
1	20	23	23	20		1	110	116	110	130		1	18.1818	19.8276	20.9091	15.3846		1	78.1818	93.1034	73.6364	80		Rat #	veh	0.1	0.3	1		Rat #	veh	0.1	0.3	1
2	9	9	11	8		2	70	87	88	75		2	12.8571	10.3448	12.5	10.6667		2	52.8571	66.6667	60.2273	61.3333		11	78.1818	93.1034	73.6364	80		13	7.24638	11.6883	8.21918	15
3	1	1	4	5		3	69	77	73	60		3	1.44928	1.2987	5.47945	8.33333		3	7.24638	11.6883	8.21918	15		12	52.8571	66.6667	60.2273	61.3333		14	15.7895	12.6582	8.10811	23.8095
4	7	6	3	8		4	76	79	74	84		4	9.21053	7.59494	4.05405	9.52381		4	15.7895	12.6582	8.10811	23.8095		17	91.6667	82.3009	86.1386	90.5983		15	30	22.3684	42.3077	13.2353
5	1	0	1	0		5	80	76	78	68		5	1.25	0	1.28205	0		5	30	22.3684	42.3077	13.2353		18	99.1667	100	94.2149	95.6989		112	37.5	29.7297	29.7297	38.2716
7	0	1	2	0		7	108	113	101	117		7	0	0.884956	1.9802	0		7	91.6667	82.3009	86.1386	90.5983		19	50.4673	42.4242	44.3299	48.0392		23	13.1579	21.25	22.619	10.9589
8	1	0	2	0		8	120	50	121	93		8	0.833333	0	1.65289	0		8	99.1667	100	94.2149	95.6989		111	83.4783	70.4545	84.7458	63.2184		24	24.0741	34.4262	53.3333	37.5
9	2	3	1	1		9	107	99	97	102		9	1.86916	3.0303	1.03093	0.980392		9	50.4673	42.4242	44.3299	48.0392		21	100	99.2308	99.1379	97.8261		avg	21.2946	22.0202	27.3862	23.1292
10						10						10						10						22	93.3775	96.7532	75.3846	75.5725		sem	4.61876	3.68987	7.44567	4.99455
11	1	1	0	0		11	115	88	118	87		11	0.869565	1.13636	0	0		11	83.4783	70.4545	84.7458	63.2184		25	99.2481	227.941	100	99.2593
12	2	0	0	1		12	80	74	74	81		12	2.5	0	0	1.23457		12	37.5	29.7297	29.7297	38.2716		26	64.2857	63.2184	64.1304	59.7701
1	0	0	1	0		1	116	130	116	138		1	0	0	0.862069	0		1	100	99.2308	99.1379	97.8261		avg	81.2729	94.2093	78.1946	77.1316
2	0	0	0	0		2	151	154	130	131		2	0	0	0	0		2	93.3775	96.7532	75.3846	75.5725		sem	6.06261	16.0061	5.74736	5.81722
3	10	16	18	7		3	76	80	84	73		3	13.1579	20	21.4286	9.58904		3	13.1579	21.25	22.619	10.9589
4	0	0	0	2		4	54	61	75	56		4	0	0	0	3.57143		4	24.0741	34.4262	53.3333	37.5		L741626	Optimal	Disadvantageous				L741626	Suboptimal	Disadvantageous
5	1	1	0	0		5	133	68	156	135		5	0.75188	1.47059	0	0		5	99.2481	227.941	100	99.2593		Rat #	veh	0.1	0.3	1		Rat #	veh	0.1	0.3	1
6	3	0	0	3		6	84	87	92	87		6	3.57143	0	0	3.44828		6	64.2857	63.2184	64.1304	59.7701		11	21.8182	3.44828	26.3636	20		13	91.3043	85.7143	87.6712	83.3333
avg						avg	96.8125	89.9375	99.1875	94.8125		avg	4.15638	4.09927	4.44871	3.92076		avg	58.7811	67.1384	59.1414	56.8807		12	47.1429	33.3333	38.6364	37.3333		14	82.8947	87.3418	91.8919	76.1905
sem						sem	6.7102	6.69917	6.05889	6.8649		sem	1.45146	1.71279	1.8172	1.26447		sem	8.52403	13.3866	7.72351	7.8342		17	7.40741	15.9292	10.8911	9.40171		15	70	77.6316	57.6923	86.7647
																								18	0.833333	0	4.95868	0		112	62.5	70.2703	68.9189	56.7901
																								19	49.5327	57.5758	55.6701	51.9608		23	86.8421	78.75	77.381	89.0411
Rat #	veh	0.1	0.3	1		Rat #	veh	0.1	0.3	1		Rat #	veh	0.1	0.3	1		P3 + P4	veh	0.1	0.3	1		111	13.913	28.4091	12.7119	35.6322		24	75.9259	65.5738	46.6667	62.5
1	66	85	58	84		1	110	116	110	130		1	60	73.2759	52.7273	64.6154		1	21.8182	3.44828	26.3636	20		21	0	0.769231	0.862069	2.17391		avg	78.2445	77.5469	71.7037	75.77
2	28	49	42	38		2	70	87	88	75		2	40	56.3218	47.7273	50.6667		2	47.1429	33.3333	38.6364	37.3333		22	6.62252	3.24675	24.6154	24.4275		sem	4.4247	3.46605	7.13135	5.4489
3	4	8	2	4		3	69	77	73	60		3	5.7971	10.3896	2.73973	6.66667		3	91.3043	85.7143	87.6712	83.3333		25	0.75188	0	0	0.740741
4	5	4	3	12		4	76	79	74	84		4	6.57895	5.06329	4.05405	14.2857		4	82.8947	87.3418	91.8919	76.1905		26	35.7143	36.7816	35.8696	40.2299
5	23	17	32	9		5	80	76	78	68		5	28.75	22.3684	41.0256	13.2353		5	70	77.6316	57.6923	86.7647		avg	18.3736	17.9493	21.0579	22.19
7	99	92	85	106		7	108	113	101	117		7	91.6667	81.4159	84.1584	90.5983		7	7.40741	15.9292	10.8911	9.40171		sem	6.09658	6.36049	5.82209	5.91439
8	118	50	112	89		8	120	50	121	93		8	98.3333	100	92.562	95.6989		8	0.833333	0	4.95868	0
9	52	39	42	48		9	107	99	97	102		9	48.5981	39.3939	43.299	47.0588		9	49.5327	57.5758	55.6701	51.9608
10	0	0	0	0		10						10						10
11	95	61	100	55		11	115	88	118	87		11	82.6087	69.3182	84.7458	63.2184		11	13.913	28.4091	12.7119	35.6322
12	28	22	22	30		12	80	74	74	81		12	35	29.7297	29.7297	37.037		12	62.5	70.2703	68.9189	56.7901
1	116	129	114	135		1	116	130	116	138		1	100	99.2308	98.2759	97.8261		1	0	0.769231	0.862069	2.17391
2	141	149	98	99		2	151	154	130	131		2	93.3775	96.7532	75.3846	75.5725		2	6.62252	3.24675	24.6154	24.4275
3	0	1	1	1		3	76	80	84	73		3	0	1.25	1.19048	1.36986		3	86.8421	78.75	77.381	89.0411
4	13	21	40	19		4	54	61	75	56		4	24.0741	34.4262	53.3333	33.9286		4	75.9259	65.5738	46.6667	62.5
5	131	154	156	134		5	133	68	156	135		5	98.4962	226.471	100	99.2593		5	0.75188	0	0	0.740741
6	51	55	59	49		6	84	87	92	87		6	60.7143	63.2184	64.1304	56.3218		6	35.7143	36.7816	35.8696	40.2299
avg						avg	96.8125	89.9375	99.1875	94.8125		avg	54.6247	63.0391	54.6927	52.96		avg	40.8252	40.2984	40.05	42.2825
sem						sem	6.7102	6.69917	6.05889	6.8649		sem	9.02118	13.7146	8.36531	8.3411		sem	8.50844	8.49533	7.69067	7.854
Rat #	veh	0.1	0.3	1		Rat #	veh	0.1	0.3	1		Rat #	veh	0.1	0.3	1
1	21	3	29	26		1	110	116	110	130		1	19.0909	2.58621	26.3636	20
2	29	24	29	21		2	70	87	88	75		2	41.4286	27.5862	32.9545	28
3	63	66	62	49		3	69	77	73	60		3	91.3043	85.7143	84.9315	81.6667
4	63	69	68	63		4	76	79	74	84		4	82.8947	87.3418	91.8919	75
5	56	59	45	57		5	80	76	78	68		5	70	77.6316	57.6923	83.8235
7	8	18	10	11		7	108	113	101	117		7	7.40741	15.9292	9.90099	9.40171
8	1	0	6	0		8	120	50	121	93		8	0.833333	0	4.95868	0
9	53	55	51	53		9	107	99	97	102		9	49.5327	55.5556	52.5773	51.9608
10	0	0	0	0		10						10
11	7	14	8	22		11	115	88	118	87		11	6.08696	15.9091	6.77966	25.2874
12	25	30	35	25		12	80	74	74	81		12	31.25	40.5405	47.2973	30.8642
1	0	1	1	3		1	116	130	116	138		1	0	0.769231	0.862069	2.17391
2	10	5	32	32		2	151	154	130	131		2	6.62252	3.24675	24.6154	24.4275
3	65	62	65	64		3	76	80	84	73		3	85.5263	77.5	77.381	87.6712
4	3	0	0	0		4	54	61	75	56		4	5.55556	0	0	0
5	1	0	0	1		5	133	68	156	135		5	0.75188	0	0	0.740741
6	0	0	0	0		6	84	87	92	87		6	0	0	0	0
avg						avg	96.8125	89.9375	99.1875	94.8125		avg	31.1428	30.6444	32.3879	32.5636
sem						sem	6.7102	6.69917	6.05889	6.8649		sem	8.55947	8.65996	8.10036	8.21767
Rat #	veh	0.1	0.3	1		Rat #	veh	0.1	0.3	1		Rat #	veh	0.1	0.3	1
1	3	1	0	0		1	110	116	110	130		1	2.72727	0.862069	0	0
2	4	5	5	7		2	70	87	88	75		2	5.71429	5.74713	5.68182	9.33333
3	0	0	2	1		3	69	77	73	60		3	0	0	2.73973	1.66667
4	0	0	0	1		4	76	79	74	84		4	0	0	0	1.19048
5	0	0	0	2		5	80	76	78	68		5	0	0	0	2.94118
7	0	0	1	0		7	108	113	101	117		7	0	0	0.990099	0
8	0	0	0	0		8	120	50	121	93		8	0	0	0	0
9	0	2	3	0		9	107	99	97	102		9	0	2.0202	3.09278	0
10	0	0	0	0		10						10
11	9	11	7	9		11	115	88	118	87		11	7.82609	12.5	5.9322	10.3448
12	25	22	16	21		12	80	74	74	81		12	31.25	29.7297	21.6216	25.9259
1	0	0	0	0		1	116	130	116	138		1	0	0	0	0
2	0	0	0	0		2	151	154	130	131		2	0	0	0	0
3	1	1	0	1		3	76	80	84	73		3	1.31579	1.25	0	1.36986
4	38	40	35	35		4	54	61	75	56		4	70.3704	65.5738	46.6667	62.5
5	0	0	0	0		5	133	68	156	135		5	0	0	0	0
6	30	32	33	35		6	84	87	92	87		6	35.7143	36.7816	35.8696	40.2299
avg						avg	96.8125	89.9375	99.1875	94.8125		avg	9.68238	9.65403	7.66216	9.71888
sem						sem	6.7102	6.69917	6.05889	6.8649		sem	4.91899	4.67312	3.58125	4.51589

## Sheet: TRIALS
	Rat #	veh	0.1	0.3	1
	1	110	116	110	130			Veh P1	Veh P2	Veh P3	Veh P4	L741626 -Dose 1 P1	L741626 -Dose 1 P2	L741626 -Dose 1 P3	L741626 -Dose 1 P4
	2	70	87	88	75			110	110	110	110	116	116	116	116
	3	69	77	73	60			70	70	70	70	87	87	87	87
	4	76	79	74	84			69	69	69	69	77	77	77	77
	5	80	76	78	68			76	76	76	76	79	79	79	79
	7	108	113	101	117			80	80	80	80	76	76	76	76
	8	120	50	121	93			108	108	108	108	113	113	113	113
	9	107	99	97	102			120	120	120	120	50	50	50	50
	10							107	107	107	107	99	99	99	99
	11	115	88	118	87			10	10	10	10	14	14	14	14
	12	80	74	74	81			115	115	115	115	88	88	88	88
	1	116	130	116	138			80	80	80	80	74	74	74	74
	2	151	154	130	131			116	116	116	116	130	130	130	130
	3	76	80	84	73			151	151	151	151	154	154	154	154
	4	54	61	75	56			76	76	76	76	80	80	80	80
	5	133	68	156	135			54	54	54	54	61	61	61	61
	6	84	87	92	87			133	133	133	133	68	68	68	68
	avg	96.8125	89.9375	99.1875	94.8125			84	84	84	84	87	87	87	87
	sem	6.7102	6.69917	6.05889	6.8649
		Optimal
	Rat #	veh	0.1	0.3	1
	11	110	116	110	130
	12	70	87	88	75
	17	108	113	101	117
	18	120	50	121	93
	19	107	99	97	102
	111	115	88	118	87
	21	116	130	116	138
	22	151	154	130	131
	25	133	68	156	135
	26	84	87	92	87
	avg	111.4	99.2	112.9	109.5
	sem	7.18053	9.5694	6.42123	7.40308
		Suboptimal
	Rat #	veh	0.1	0.3	1
	13	69	77	73	60
	14	76	79	74	84
	15	80	76	78	68
	112	80	74	74	81
	23	76	80	84	73
	24	54	61	75	56
	avg	72.5	74.5	76.3333	70.3333
	sem	4.04763	2.83725	1.68655	4.56557

## Sheet: OMISSIONS
	Rat #	veh	0.1	0.3	1
	1	0	4	0	0
	2	0	0	1	1
	3	1	2	3	1
	4	1	0	0	0
	5	0	0	0	0
	7	1	2	3	0
	8	0	0	1	4
	9	0	0	0	0
	10
	11	3	1	3	1
	12	0	0	1	4
	1	0	0	0	0
	2	0	0	0	0
	3	0	0	0	0
	4	0	0	0	0
	5	0	0	0	0
	6	0	0	0	0
	avg	0.375	0.5625	0.75	0.6875
	sem	0.201556	0.288224	0.295804	0.338117
	Rat #	Optimal
	11	veh	0.1	0.3	1
	12	0	4	0	0
	17	0	0	1	1
	18	1	2	3	0
	19	0	0	1	4
	111	0	0	0	0
	21	3	1	3	1
	22	0	0	0	0
	25	0	0	0	0
	26	0	0	0	0
	avg	0	0	0	0
	sem	0.4	0.7	0.8	0.6
		0.305505	0.422953	0.38873	0.4
		Suboptimal
	Rat #	veh	0.1	0.3	1
	13	1	2	3	1
	14	1	0	0	0
	15	0	0	0	0
	112	0	0	1	4
	23	0	0	0	0
	24	0	0	0	0
	avg	0.333333	0.333333	0.666667	0.833333
	sem	0.210819	0.333333	0.494413	0.654047

## Sheet: PREMATURE%
	Rat #	veh	0.1	0.3	1
	1	16.4835	25.3968	23.8938	16.8067
	2	4.7619	0	0	0.900901
	3	33.5526	22.9167	34.1615	16.9492
	4	23.1788	2.24719	7.33945	10.1852
	5	2.07254	4.54545	5.10204	4.78723
	7	13.4831	3.44828	20	15.625
	8	18.3333	10.7143	4.70588	4.05405
	9	35.8491	23.3577	9.09091	17.8295
	10
	11	18.2432	18.8679	20.2532	18.7919
	12	7.45342	10.8974	14.1975	9.7561
	1	7.76699	14.4737	16.1616	2.63158
	2	8.79121	5.61798	11.3402	4.54545
	3	12.0482	27.193	25.4237	17.5824
	4	12.1019	16.2651	9.41176	13.7931
	5	3.44828	20	15.625	12.5
	6	18.3333	10.7143	4.70588	4.05405
	avg	14.7438	13.541	13.8383	10.6745
	sem	2.45991	2.20702	2.29259	1.58183
		Optimal
	Rat #	veh	0.1	0.3	1
	11	16.4835	25.3968	23.8938	16.8067
	12	4.7619	0	0	0.900901
	17	13.4831	3.44828	20	15.625
	18	18.3333	10.7143	4.70588	4.05405
	19	35.8491	23.3577	9.09091	17.8295
	111	18.2432	18.8679	20.2532	18.7919
	21	7.76699	14.4737	16.1616	2.63158
	22	8.79121	5.61798	11.3402	4.54545
	25	3.44828	20	15.625	12.5
	26	18.3333	10.7143	4.70588	4.05405
	avg	14.5494	13.2591	12.5776	9.77392
	sem	2.9796	2.73064	2.49445	2.26043
		Suboptimal
	Rat #	veh	0.1	0.3	1
	13	33.5526	22.9167	34.1615	16.9492
	14	23.1788	2.24719	7.33945	10.1852
	15	2.07254	4.54545	5.10204	4.78723
	112	7.45342	10.8974	14.1975	9.7561
	23	12.0482	27.193	25.4237	17.5824
	24	12.1019	16.2651	9.41176	13.7931
	avg	15.0679	14.0108	15.9393	12.1755
	sem	4.66279	4.06544	4.68703	1.99199

## Sheet: CHOICE LAT
	Rat #	veh	0.1	0.3	1
	1	1.56452	1.3161	0.920606	1.30803
	2	1.69066	1.56452	0.986838	0.665461
	3	2.09833	1.37336	0.844217	1.01178
	4	1.3094	1.1602	0.849851	0.666029
	5	0.571133	1.37336	0.48172	0.438211
	7	1.04585	1.1602	1.26795	0.975968
	8	0.863981	0.69679	2.82493	2.07319
	9	0.594239	0.43037	0.995143	0.849851
	10
	11	0.63844	1.19156	1.28517	1.26795
	12	0.913925	2.44943	2.47365	2.82493
	1	1.38755	0.907342	0.6112	0.735625
	2	0.814815	1.0326	1.11897	1.03534
	3	0.312365	0.540625	0.692754	0.633889
	4	0.754687	1.30942	1.31807	1.81664
	5	0.623143	0.545411	0.632463	0.863981
	6	0.393814	0.631346	1.01697	0.594239
	avg	0.973553	1.10517	1.14503	1.11007
	sem	0.126175	0.125577	0.159906	0.159066
	Optimal
	Rat #	veh	0.1	0.3	1
	11	1.56452	1.3161	0.920606	1.30803
	12	1.69066	1.56452	0.986838	0.665461
	17	1.04585	1.1602	1.26795	0.975968
	18	0.863981	0.69679	2.82493	2.07319
	19	0.594239	0.43037	0.995143	0.849851
	111	0.63844	1.19156	1.28517	1.26795
	21	1.38755	0.907342	0.6112	0.735625
	22	0.814815	1.0326	1.11897	1.03534
	25	0.623143	0.545411	0.632463	0.863981
	26	0.393814	0.631346	1.01697	0.594239
	avg	0.961701	0.947623	1.16602	1.03696
	sem	0.141066	0.116531	0.197626	0.137197
	Rat #	veh	0.1	0.3	1
	13	2.09833	1.37336	0.844217	1.01178
	14	1.3094	1.1602	0.849851	0.666029
	15	0.571133	1.37336	0.48172	0.438211
	112	0.913925	2.44943	2.47365	2.82493
	23	0.312365	0.540625	0.692754	0.633889
	24	0.754687	1.30942	1.31807	1.81664
	avg	0.993307	1.36773	1.11004	1.23191
	sem	0.259881	0.251709	0.294957	0.375761

## Sheet: COLLECT LAT
	Rat #	veh	0.1	0.3	1
	1	1.44101	1.45567	1.34267	1.41172
	2	2.39922	2.22961	1.83817	2.03575
	3	1.39686	1.81659	1.80381	1.97099
	4	1.20156	1.17176	1.35762	1.25538
	5	1.37286	1.69365	1.49105	1.27552
	7	1.4062	1.55481	1.45927	1.54569
	8	0.891852	0.817586	0.772083	0.792069
	9	1.48048	1.33424	1.39726	1.3087
	10
	11	1.19444	1.202	1.20825	1.43273
	12	1.09532	1.14609	1.14104	1.145
	1	1.64451	1.7767	2.20457	1.673
	2	1.54529	1.64275	1.49558	1.64638
	3	1.15718	1.14216	1.14684	1.16579
	4	1.45179	1.4724	1.48526	2.91171
	5	1.44969	1.43563	1.43303	1.42797
	6	2.2891	2.02038	2.23489	1.18923
	avg	1.46359	1.4945	1.48821	1.51173
	sem	0.0981258	0.0910629	0.0951208	0.121669
	Optimal
	Rat #	veh	0.1	0.3	1
	11	1.44101	1.45567	1.34267	1.41172
	12	2.39922	2.22961	1.83817	2.03575
	17	1.4062	1.55481	1.45927	1.54569
	18	0.891852	0.817586	0.772083	0.792069
	19	1.48048	1.33424	1.39726	1.3087
	111	1.19444	1.202	1.20825	1.43273
	21	1.64451	1.7767	2.20457	1.673
	22	1.54529	1.64275	1.49558	1.64638
	25	1.44969	1.43563	1.43303	1.42797
	26	2.2891	2.02038	2.23489	1.18923
	avg	1.57418	1.54694	1.53858	1.44632
	sem	0.144437	0.127763	0.141123	0.103468
	Rat #	veh	0.1	0.3	1
	13	1.39686	1.81659	1.80381	1.97099
	14	1.20156	1.17176	1.35762	1.25538
	15	1.37286	1.69365	1.49105	1.27552
	112	1.09532	1.14609	1.14104	1.145
	23	1.15718	1.14216	1.14684	1.16579
	24	1.45179	1.4724	1.48526	2.91171
	avg	1.27926	1.40711	1.40427	1.62073
	sem	0.0597573	0.122169	0.101891	0.287242

## Sheet: PUNISH PERS
	Rat #	veh	0.1	0.3	1
	1	0.0630372	0.0616046	0.0429799	0.110315
	2	0.0300601	0.130261	0.0801603	0.0821643
	3	0.0688073	0.139144	0.151376	0.0657492
	4	0.0215827	0.0311751	0.028777	0.029976
	5	0.0138889	0.0308642	0.00617284	0.00308642
	7	0.0732538	0.0545145	0.0902896	0.0681431
	8	0.0223325	0.0334988	0.0111663	0.0124069
	9	0.0776014	0.0617284	0.0917108	0.0881834
	10
	11	0.0116448	0.0465793	0.0291121	0.0305677
	12	0.0401891	0.0200946	0.0200946	0.0165485
	1	0.0619469	0.0811209	0.0619469	0.0870206
	2	0.104271	0.0628141	0.0351759	0.0703518
	3	0.0709877	0.037037	0.0925926	0.066358
	4	0.0300926	0.0208333	0.025463	0.03125
	5	0.0621693	0.0806878	0.0568783	0.0529101
	6	0.0714286	0.0748299	0.0595238	0.0884354
	avg	0.0514559	0.0604242	0.0552137	0.0564667
	sem	0.00682109	0.00879179	0.00963734	0.00802078
	Optimal
	Rat #	veh	0.1	0.3	1
	11	0.0630372	0.0616046	0.0429799	0.110315
	12	0.0300601	0.130261	0.0801603	0.0821643
	17	0.0732538	0.0545145	0.0902896	0.0681431
	18	0.0223325	0.0334988	0.0111663	0.0124069
	19	0.0776014	0.0617284	0.0917108	0.0881834
	111	0.0116448	0.0465793	0.0291121	0.0305677
	21	0.0619469	0.0811209	0.0619469	0.0870206
	22	0.104271	0.0628141	0.0351759	0.0703518
	25	0.0621693	0.0806878	0.0568783	0.0529101
	26	0.0714286	0.0748299	0.0595238	0.0884354
	avg	0.0577746	0.0687639	0.0558944	0.0690499
	sem	0.00894284	0.00829223	0.00844551	0.00936421
	Rat #	veh	0.1	0.3	1
	13	0.0688073	0.139144	0.151376	0.0657492
	14	0.0215827	0.0311751	0.028777	0.029976
	15	0.0138889	0.0308642	0.00617284	0.00308642
	112	0.0401891	0.0200946	0.0200946	0.0165485
	23	0.0709877	0.037037	0.0925926	0.066358
	24	0.0300926	0.0208333	0.025463	0.03125
	avg	0.0409247	0.0465247	0.0540793	0.0354947
	sem	0.00983895	0.0187152	0.0229921	0.0105287

## Sheet: REWARD PERS
	Rat #	veh	0.1	0.3	1
	1	0	0.0571429	0.0540541	0
	2	0.0909091	0	0.0294118	0.0882353
	3	0.0689655	0.0344828	0	0.15
	4	0	0	0	0
	5	0	0	0	0
	7	0.125	0	0.030303	0.108108
	8	0	0	0	0
	9	0	0	0.0689655	0.0689655
	10
	11	0	0.025	0	0
	12	0.0285714	0	0	0
	1	0	0	0	0.0540541
	2	0	0.0277778	0	0.0588235
	3	0.0540541	0	0	0
	4	0	0	0	0
	5	0	0	0	0
	6	0	0.0384615	0	0
	avg	0.0229688	0.0114291	0.0114209	0.0330117
	sem	0.00998809	0.00467274	0.00554317	0.012192
	Rat #	veh	0.1	0.3	1
	11	0	0.0571429	0.0540541	0
	12	0.0909091	0	0.0294118	0.0882353
	17	0.125	0	0.030303	0.108108
	18	0	0	0	0
	19	0	0	0.0689655	0.0689655
	111	0	0.025	0	0
	21	0	0	0	0.0540541
	22	0	0.0277778	0	0.0588235
	25	0	0	0	0
	26	0	0.0384615	0	0
	avg	0.0215909	0.0148382	0.0182734	0.0378187
	sem	0.0146165	0.00661604	0.00824771	0.0134613
	Rat #	veh	0.1	0.3	1
	13	0.0689655	0.0344828	0	0.15
	14	0	0	0	0
	15	0	0	0	0
	112	0.0285714	0	0	0
	23	0.0540541	0	0	0
	24	0	0	0	0
	avg	0.0252652	0.00574713	0	0.025
	sem	0.0124692	0.00574713	0	0.025
