# Supplementary material for: The Impact of Selective Dopamine D2, D3 and D4 Ligands on the Rat Gambling Task
Source: PLoS One. 2015 Sep 9;10(9):e0136267. doi: 10.1371/journal.pone.0136267 (PMC4564230; doi:10.1371/journal.pone.0136267)
Supplement: S3 File — (XLS) [file pone.0136267.s003.xls]

## Sheet: percentages
Rat #	veh	0.5	1	5	10		P1 + P2							P1 + P2								Optimal	Advantaegous						Suboptimal	Advantageous						Optimal	Advantaegous						Suboptimal	Advantageous
1	0.175573	0.128713	0.198413	0.0846154	0.0510204		Rat #	veh	0.5	1	5	10		Rat #	veh	0.5	1	5	10			L745870	veh	0.5	1	5	10		L745870	veh	0.5	1	5	10		L745870	veh	0.5	1	5	10		L745870	veh	0.5	1	5	10
2	0.104197	0.0571429	0.277108	0.126761	0.0714286		1	0.900763	0.653465	0.746032	0.869231	0.734694		1	90.0763	65.3465	74.6032	86.9231	73.4694			11	90.0763	65.3465	74.6032	86.9231	73.4694		13	14.1553	8.19672	10.4478	10.2564	21.875		11	0.77652	0.502666	0.560926	0.679087	0.661886		13	0.211272	0.106451	0.101435	0.136752	0.276899
3	0.0639269	0.0491803	0.0746269	0.0512821	0.15625		2	0.535455	0.542857	0.73494	0.422535	0.5		2	53.5455	54.2857	73.494	42.2535	50			12	53.5455	54.2857	73.494	42.2535	50		14	15.7895	9.09091	4.22535	6.75676	19.1781		12	0.645127	0.623974	0.749939	0.480154	0.675676		14	0.222387	0.11655	0.0418352	0.0814067	0.21309
4	0.0921053	0.038961	0.0422535	0.027027	0.136986		3	0.141553	0.0819672	0.104478	0.102564	0.21875		3	14.1553	8.19672	10.4478	10.2564	21.875			17	73.8095	91.3462	89.2857	80.5556	72.973		15	42.3077	54.321	55.102	34.9398	29.8507		17	0.653182	0.845798	0.73185	0.866189	0.829238		15	0.431711	0.71475	0.496415	0.465863	0.387672
5	0	0.0123457	0	0	0		4	0.157895	0.0909091	0.0422535	0.0675676	0.191781		4	15.7895	9.09091	4.22535	6.75676	19.1781			18	96.9419	94.7761	96.2617	91.7431	94.1176		19	50	51.4563	61.7391	44.7917	55.0459		18	1.93884	0.789801	0.883135	1.43349	0.847907		19	0.505051	0.4809	0.510241	0.559896	0.567483
7	0.0238095	0.00961538	0	0.0555556	0.0135135		5	0.423077	0.54321	0.55102	0.349398	0.298507		5	42.3077	54.321	55.102	34.9398	29.8507			111	81.3889	79.8246	90.1639	70.7547	86.1538		112	18.6047	15	21.875	19.0476	7.14286		111	0.707729	1.22807	0.764101	0.813273	0.749164		112	0.232558	0.267857	0.212379	0.235156	0.0892857
8	0.00611621	0	0.00934579	0	0.0147059		7	0.738095	0.913462	0.892857	0.805556	0.72973		7	73.8095	91.3462	89.2857	80.5556	72.973			21	99.1453	99.422	99.4318	99.3421	99.4083		23	19.1781	18.1818	14.1026	21.519	16.25		21	0.854701	0.588296	0.857171	0.71987	0.856968		23	0.252343	0.227273	0.135602	0.294781	0.213816
9	0.02	0.00970874	0.00869565	0.0208333	0.00917431		8	0.969419	0.947761	0.962617	0.917431	0.941176		8	96.9419	94.7761	96.2617	91.7431	94.1176			22	60.8025	64.2202	83.7037	71.7949	93.7107		24	43.7811	22.2222	52.7273	34.6939	41.1765		22	0.402665	0.403901	0.643875	0.548052	0.620601		24	0.810761	0.43573	0.69378	0.619534	0.762527
10							9	0.5	0.514563	0.617391	0.447917	0.550459		9	50	51.4563	61.7391	44.7917	55.0459			25	98.3568	64.1304	63.0952	98.7342	89.5349		avg	26.6725	26.0411	27.9153	22.8852	24.8904		25	0.739525	0.745703	0.404457	0.731364	0.673195		avg	0.30922	0.318963	0.249651	0.295642	0.291374
11	0.00555556	0	0	0	0		10	0	0	0	0	0		10								26	57.0622	98.2609	61.6279	99.2	53.4884		sem	6.28493	8.63151	9.96122	5.94814	6.74614		26	0.679311	1.14257	0.669869	1.14023	0.636766		sem	0.0515103	0.096613	0.0833369	0.0760718	0.0679957
12	0.116279	0	0	0	0		11	0.813889	0.798246	0.901639	0.707547	0.861538		11	81.3889	79.8246	90.1639	70.7547	86.1538			avg	79.0143	79.0681	81.2963	82.3668	79.2062									avg	0.821955	0.763419	0.696147	0.823523	0.727933
1	0	0	0	0	0		12	0.186047	0.15	0.21875	0.190476	0.0714286		12	18.6047	15	21.875	19.0476	7.14286			sem	6.14423	5.80559	4.60211	6.24394	5.98839									sem	0.145598	0.0924069	0.0495073	0.099175	0.031552
2	0.00308642	0	0	0	0		1	0.991453	0.99422	0.994318	0.993421	0.994083		1	99.1453	99.422	99.4318	99.3421	99.4083
3	0.178082	0.168831	0.128205	0.189873	0.15		2	0.608025	0.642202	0.837037	0.717949	0.937107		2	60.8025	64.2202	83.7037	71.7949	93.7107
4	0.0497512	0.0185185	0.0545455	0.0816327	0.0392157		3	0.191781	0.181818	0.141026	0.21519	0.1625		3	19.1781	18.1818	14.1026	21.519	16.25
5	0.00704225	0.0108696	0	0.00632911	0		4	0.437811	0.222222	0.527273	0.346939	0.411765		4	43.7811	22.2222	52.7273	34.6939	41.1765			Optimal	Disadvantageous						Suboptimal	Disadvantageous						Optimal	Disadvantageous						Suboptimal	Disadvantageous
6	0	0	0	0.008	0		5	0.983568	0.641304	0.630952	0.987342	0.895349		5	98.3568	64.1304	63.0952	98.7342	89.5349			L745870	veh	0.5	1	5	10		L745870	veh	0.5	1	5	10		L745870	veh	0.5	1	5	10		L745870	veh	0.5	1	5	10
avg	0.0528453	0.0314929	0.0495746	0.0407443	0.0401434		6	0.570622	0.982609	0.616279	0.992	0.534884		6	57.0622	98.2609	61.6279	99.2	53.4884			11	9.92366	34.6535	23.8095	12.3077	26.5306		13	78.9954	88.5246	77.6119	84.6154	62.5		11	0.0855488	0.266565	0.179019	0.0961538	0.239015		13	1.17904	1.14967	0.753514	1.12821	0.791139
sem	0.0155957	0.0124506	0.020793	0.0138995	0.014379		avg	0.538203	0.523577	0.559933	0.537239	0.531397		avg	57.1841	55.6301	59.4929	57.0816	56.4609			12	46.4545	45.7143	26.506	57.7465	50		14	82.8947	90.9091	95.7746	93.2432	80.8219		12	0.559693	0.525452	0.27047	0.65621	0.675676		14	1.16753	1.1655	0.948264	1.12341	0.898021
							sem	0.0791387	0.0833307	0.0816648	0.0861914	0.0809356		sem	7.62603	8.15859	7.85516	8.45086	7.85738			17	23.8095	8.65385	10.7143	19.4444	27.027		15	57.6923	45.679	44.898	65.0602	65.6716		17	0.210704	0.0801282	0.087822	0.20908	0.307125		15	0.588697	0.60104	0.404486	0.86747	0.852878
																						18	3.0581	5.22388	3.73832	5.50459	1.47059		19	50.3333	48.5437	38.2609	55.2083	44.9541		18	0.0611621	0.0435323	0.0342965	0.0860092	0.0132485		19	0.508417	0.453679	0.316206	0.690104	0.463445
																						111	17.7777	19.2982	8.19672	27.3585	9.23077		112	58.1395	83.3333	71.875	77.7778	92.8571		111	0.154589	0.296896	0.0694637	0.314465	0.0802676		112	0.726744	1.4881	0.697816	0.960219	1.16071
Rat #	veh	0.5	1	5	10		P3 + P4							P3 + P4								21	0.427351	0	0.568182	0.657895	0.591716		23	80.8219	81.8182	85.8974	78.481	82.5		21	0.00368406	0	0.00489812	0.00476735	0.005101		23	1.06345	1.02273	0.825937	1.07508	1.08553
1	0.725191	0.524752	0.547619	0.784615	0.683673		Rat #	veh	0.5	1	5	10		Rat #	veh	0.5	1	5	10			22	39.1975	35.7798	16.2963	28.2051	5.03145		24	56.2189	75.9259	47.2727	65.3061	49.0196		22	0.259586	0.22503	0.125356	0.215306	0.0333208		24	1.04109	1.48874	0.62201	1.16618	0.907771
2	0.431258	0.485714	0.457831	0.295775	0.428571		1	0.0992366	0.346535	0.238095	0.123077	0.265306		1	9.92366	34.6535	23.8095	12.3077	26.5306			25	1.64319	35.8696	36.9048	1.26582	0		avg	68.1462	73.1346	69.053	75.731	71.5508		25	0.0123548	0.417088	0.236569	0.00937647	0		avg	0.872312	0.980119	0.657704	0.974082	0.875287
3	0.0776256	0.0327869	0.0298507	0.0512821	0.0625		2	0.464545	0.457143	0.26506	0.577465	0.5		2	46.4545	45.7143	26.506	57.7465	50			26	37.8531	0	38.3721	0	46.5116		sem	5.83842	8.3481	9.32849	5.57497	7.03246		26	0.450632	0	0.417088	0	0.55371		sem	0.122721	0.15746	0.100707	0.0703459	0.100562
4	0.0657895	0.0519481	0	0.0405405	0.0547945		3	0.789954	0.885246	0.776119	0.846154	0.625		3	78.9954	88.5246	77.6119	84.6154	62.5			avg	20.0161	20.577	18.3451	16.9434	18.4882									avg	0.199773	0.206077	0.158331	0.176819	0.21194
5	0.423077	0.530864	0.55102	0.349398	0.298507		4	0.828947	0.909091	0.957746	0.932432	0.808219		4	82.8947	90.9091	95.7746	93.2432	80.8219			sem	5.91043	5.91767	4.62	6.2991	6.59796									sem	0.0649837	0.0630268	0.0439321	0.0702121	0.084826
7	0.714286	0.903846	0.892857	0.75	0.716216		5	0.576923	0.45679	0.44898	0.650602	0.656716		5	57.6923	45.679	44.898	65.0602	65.6716
8	0.963303	0.947761	0.953271	0.917431	0.926471		7	0.238095	0.0865385	0.107143	0.194444	0.27027		7	23.8095	8.65385	10.7143	19.4444	27.027
9	0.48	0.504854	0.608696	0.427083	0.541284		8	0.030581	0.0522388	0.0373832	0.0550459	0.0147059		8	3.0581	5.22388	3.73832	5.50459	1.47059
10							9	0.503333	0.485437	0.382609	0.552083	0.449541		9	50.3333	48.5437	38.2609	55.2083	44.9541
11	0.808333	0.798246	0.901639	0.707547	0.861538		10	0	0	0	0	0		10
12	0.0697674	0.15	0.21875	0.190476	0.0714286		11	0.177777	0.192982	0.0819672	0.273585	0.0923077		11	17.7777	19.2982	8.19672	27.3585	9.23077
1	0.991453	0.99422	0.994318	0.993421	0.994083		12	0.581395	0.833333	0.71875	0.777778	0.928571		12	58.1395	83.3333	71.875	77.7778	92.8571
2	0.604938	0.642202	0.837037	0.717949	0.937107		1	0.00427351	0	0.00568182	0.00657895	0.00591716		1	0.427351	0	0.568182	0.657895	0.591716
3	0.0136986	0.012987	0.0128205	0.0253165	0.0125		2	0.391975	0.357798	0.162963	0.282051	0.0503145		2	39.1975	35.7798	16.2963	28.2051	5.03145
4	0.38806	0.203704	0.472727	0.265306	0.372549		3	0.808219	0.818182	0.858974	0.78481	0.825		3	80.8219	81.8182	85.8974	78.481	82.5
5	0.976526	0.630435	0.630952	0.981013	0.895349		4	0.562189	0.759259	0.472727	0.653061	0.490196		4	56.2189	75.9259	47.2727	65.3061	49.0196
6	0.570622	0.982609	0.616279	0.984	0.534884		5	0.0164319	0.358696	0.369048	0.0126582	0		5	1.64319	35.8696	36.9048	1.26582	0
avg	0.518995	0.524808	0.545354	0.530072	0.524466		6	0.378531	0	0.383721	0	0.465116		6	37.8531	0	38.3721	0	46.5116
sem	0.0840952	0.0872112	0.0837531	0.0904001	0.0878158		avg	0.379553	0.411722	0.368645	0.395402	0.379246		avg	40.3276	43.7454	39.1685	42.0114	40.2949
							sem	0.0709112	0.0801242	0.0740579	0.0824058	0.0775633		sem	7.11413	8.07801	7.4928	8.369	7.86224
Rat #	veh	0.5	1	5	10
1	0.0305344	0.336634	0.238095	0.123077	0.265306
2	0.367584	0.328571	0.216867	0.507042	0.285714
3	0.780822	0.885246	0.731343	0.846154	0.53125
4	0.828947	0.896104	0.957746	0.918919	0.794521
5	0.576923	0.45679	0.44898	0.650602	0.656716
7	0.234127	0.0865385	0.107143	0.194444	0.243243
8	0.030581	0.0522388	0.0373832	0.0458716	0.0147059
9	0.483333	0.485437	0.382609	0.552083	0.422018
10
11	0.0944442	0.105263	0.0327869	0.141509	0.0615385
12	0.302326	0.283333	0.421875	0.31746	0.321429
1	0.00427351	0	0.00568182	0.00657895	0.00591716
2	0.391975	0.357798	0.162963	0.282051	0.0503145
3	0.799087	0.818182	0.846154	0.78481	0.8125
4	0	0.0185185	0	0.0408163	0.0196078
5	0.0164319	0	0	0.0126582	0
6	0.0112994	0	0	0	0.0116279
avg	0.309543	0.319416	0.286852	0.339005	0.281026
sem	0.0767827	0.0795609	0.079629	0.0811374	0.0719088
Rat #	veh	0.5	1	5	10
1	0.0687023	0.00990099	0	0	0
2	0.0969611	0.128571	0.0481928	0.0704225	0.214286
3	0.00913242	0	0.0447761	0	0.09375
4	0	0.012987	0	0.0135135	0.0136986
5	0	0	0	0	0
7	0.00396825	0	0	0	0.027027
8	0	0	0	0.00917431	0
9	0.02	0	0	0	0.0275229
10
11	0.0833333	0.0877193	0.0491803	0.132075	0.0307692
12	0.27907	0.55	0.296875	0.460317	0.607143
1	0	0	0	0	0
2	0	0	0	0	0
3	0.00913242	0	0.0128205	0	0.0125
4	0.562189	0.740741	0.472727	0.612245	0.470588
5	0	0.358696	0.369048	0	0
6	0.367232	0	0.383721	0	0.453488
avg	0.0937325	0.118038	0.104834	0.0811093	0.121923
sem	0.0413255	0.0570607	0.0421363	0.0458324	0.0506363

## Sheet: TRIALS
	Rat #	veh	0.5	1	5	10
	1	116	130	133	128	111
	2	83	87	98	88	74
	3	67	77	103	75	79
	4	71	78	101	83	90
	5	98	76	111	75	77
	7	113	108	122	93	88
	8	50	120	109	64	111
	9	99	107	121	80	97
	10
	11	115	65	118	87	115
	12	80	56	103	81	80
	1	116	169	116	138	116
	2	151	159	130	131	151
	3	76	80	104	73	76
	4	54	51	76	56	54
	5	133	86	156	135	133
	6	84	86	92	87	84
	avg	94.125	95.9375	112.062	92.125	96
	sem	7.10509	8.53984	4.6471	6.52359	6.25966
	Optimal
	Rat #	veh	0.5	1	5	10
	11	116	130	133	128	111
	12	83	87	98	88	74
	17	113	108	122	93	88
	18	50	120	109	64	111
	111	115	65	118	87	115
	21	116	169	116	138	116
	22	151	159	130	131	151
	25	133	86	156	135	133
	26	84	86	92	87	84
	avg	106.778	112.222	119.333	105.667	109.222
	sem	10.0191	11.8131	6.42694	9.09212	8.09969
	Suboptimal
	Rat #	veh	0.5	1	5	10
	13	67	77	103	75	79
	14	71	78	101	83	90
	15	98	76	111	75	77
	19	99	107	121	80	97
	112	80	56	103	81	80
	23	76	80	104	73	76
	24	54	51	76	56	54
	avg	81.8333	79	107.167	77.8333	83.1667
	sem	5.57026	6.65332	3.10287	1.64148	3.43915

## Sheet: OMISSIONS
	Rat #	veh	0.5	1	5	10
	1	0	2	1	3	4
	2	0	0	0	0	1
	3	1	8	4	2	3
	4	0	0	0	0	0
	5	0	0	0	1	1
	7	2	1	0	0	1
	8	0	4	3	2	0
	9	0	0	0	0	0
	10
	11	2	3	3	2	0
	12	0	0	0	0	1
	1	1	0	0	1	0
	2	0	0	0	1	0
	3	0	0	0	0	1
	4	0	0	0	0	1
	5	0	1	2	1	0
	6	3	0	8	6	4
	avg	0.5625	1.1875	1.3125	1.1875	1.0625
	sem	0.240983	0.549384	0.560645	0.400195	0.347236
	Optimal
	Rat #	veh	0.5	1	5	10
	11	0	2	1	3	4
	12	0	0	0	0	1
	17	2	1	0	0	1
	18	0	4	3	2	0
	111	2	3	3	2	0
	21	1	0	0	1	0
	22	0	0	0	1	0
	25	0	1	2	1	0
	26	3	0	8	6	4
	avg	0.888889	1.22222	1.88889	1.77778	1.11111
	sem	0.388889	0.493789	0.873124	0.61864	0.563827
	Suboptimal
	Rat #	veh	0.5	1	5	10
	13	1	8	4	2	3
	14	0	0	0	0	0
	15	0	0	0	1	1
	19	0	0	0	0	0
	112	0	0	0	0	1
	23	0	0	0	0	1
	24	0	0	0	0	1
	avg	0.166667	1.33333	0.666667	0.5	1
	sem	0.166667	1.33333	0.666667	0.341565	0.447214

## Sheet: PREMATURE%
	Rat #	veh	0.5	1	5	10
	1	20	15.625	12.5	19.7674	11.5789
	2	4.70588	4.05405	13.4715	5.59006	9.09091
	3	9.09091	17.8295	24.3056	21.7877	7.27273
	4	16.1905	25	19.0909	16.2602	15.6863
	5	20.2532	18.7919	16.7832	10.6383	24.0964
	7	14.1975	9.7561	11.7284	4.62428	14.6497
	8	16.1616	2.63158	10.7527	6.19469	8
	9	11.3402	4.54545	6.0241	2.5641	2.43902
	10
	11	9.41176	13.7931	3.42857	5.73248	10.989
	12	17.2131	16.4835	25.3968	23.8938	16.8067
	1	3.87597	4.7619	0	0	0.900901
	2	34.5455	33.5526	22.9167	34.1615	16.9492
	3	14.1667	23.1788	2.24719	7.33945	10.1852
	4	4.81928	2.07254	4.54545	5.10204	4.78723
	5	18.6147	14.2857	8.88889	26.7516	17.3913
	6	10.8696	6.29921	32.6389	7.21649	1.2987
	avg	14.091	13.2913	13.4199	12.3515	10.7576
	sem	1.90769	2.28085	2.35808	2.515	1.64741
	Optimal
	Rat #	veh	0.5	1	5	10
	11	20	15.625	12.5	19.7674	11.5789
	12	4.70588	4.05405	13.4715	5.59006	9.09091
	17	14.1975	9.7561	11.7284	4.62428	14.6497
	18	16.1616	2.63158	10.7527	6.19469	8
	111	9.41176	13.7931	3.42857	5.73248	10.989
	21	3.87597	4.7619	0	0	0.900901
	22	34.5455	33.5526	22.9167	34.1615	16.9492
	25	18.6147	14.2857	8.88889	26.7516	17.3913
	26	10.8696	6.29921	32.6389	7.21649	1.2987
	avg	14.7092	11.6399	12.9251	12.2265	10.0943
	sem	3.11654	3.1749	3.26732	3.91572	2.01131
	Suboptimal
	Rat #	veh	0.5	1	5	10
	13	9.09091	17.8295	24.3056	21.7877	7.27273
	14	16.1905	25	19.0909	16.2602	15.6863
	15	20.2532	18.7919	16.7832	10.6383	24.0964
	19	11.3402	4.54545	6.0241	2.5641	2.43902
	112	17.2131	16.4835	25.3968	23.8938	16.8067
	23	14.1667	23.1788	2.24719	7.33945	10.1852
	24	4.81928	2.07254	4.54545	5.10204	4.78723
	avg	14.7091	17.6382	15.6413	13.7473	12.7477
	sem	1.6574	2.93834	3.89588	3.41421	3.14491

## Sheet: CHOICE LAT
	Rat #	veh	0.5	1	5	10
	1	1.22706	1.04585	1.39462	1.51395	0.517843
	2	1.15301	1.20118	1.2825	0.849787	6.255
	3	1.656	1.69066	0.815204	1.13616	0.920345
	4	1.282	2.09833	1.0431	0.83127	1.5561
	5	1.49	1.3094	0.690235	0.625914	0.614535
	7	1.878	0.88314	0.611156	0.924458	0.526628
	8	1.04915	0.571133	1.00893	0.814815	0.86
	9	1.2831	1.04585	0.542893	0.312365	0.545411
	10
	11	1.46127	0.594239	0.684219	0.623143	0.495172
	12	1.81375	0.447	0.436344	0.393814	0.436224
	1	1.14933	0.63844	1.1159	1.18524	1.68122
	2	1.86706	0.913925	1.70547	2.45194	1.25219
	3	1.05744	1.38755	0.667973	0.796622	0.592568
	4	6.635	0.561067	0.760204	1.35	0.954
	5	0.955507	0.976545	0.846312	1.07145	0.88432
	6	1.12786	0.942185	1.77246	1.4788	0.729032
	avg	1.69285	1.01916	0.961095	1.02248	1.17629
	sem	0.338019	0.111258	0.100418	0.129559	0.351307
	Optimal
	Rat #	veh	0.5	1	5	10
	11	1.22706	1.04585	1.39462	1.51395	0.517843
	12	1.15301	1.20118	1.2825	0.849787	6.255
	17	1.878	0.88314	0.611156	0.924458	0.526628
	18	1.04915	0.571133	1.00893	0.814815	0.86
	111	1.46127	0.594239	0.684219	0.623143	0.495172
	21	1.14933	0.63844	1.1159	1.18524	1.68122
	22	1.86706	0.913925	1.70547	2.45194	1.25219
	25	0.955507	0.976545	0.846312	1.07145	0.88432
	26	1.12786	0.942185	1.77246	1.4788	0.729032
	avg	1.31869	0.862959	1.15795	1.21262	1.46682
	sem	0.114222	0.0724381	0.139115	0.184039	0.612363
	Suboptimal
	Rat #	veh	0.5	1	5	10
	13	1.656	1.69066	0.815204	1.13616	0.920345
	14	1.282	2.09833	1.0431	0.83127	1.5561
	15	1.49	1.3094	0.690235	0.625914	0.614535
	19	1.2831	1.04585	0.542893	0.312365	0.545411
	112	1.81375	0.447	0.436344	0.393814	0.436224
	23	1.05744	1.38755	0.667973	0.796622	0.592568
	24	6.635	0.561067	0.760204	1.35	0.954
	avg	1.43038	1.3298	0.699292	0.682691	0.77753
	sem	0.11317	0.229824	0.0868537	0.124433	0.169087

## Sheet: COLLECT LAT
	Rat #	veh	0.5	1	5	10
	1	1.38058	1.30758	1.44969	1.43563	1.43303
	2	1.1087	1.25538	1.03575	1.38075	1.29636
	3	1.8087	0.789714	0.857419	1.43504	1.48059
	4	1.53493	1.37404	1.55429	1.37286	1.69365
	5	1.28451	1.24877	1.26	1.4062	1.55481
	7	1.05583	1.15343	1.035	0.891852	0.817586
	8	1.01275	1.09125	1.14171	1.48048	1.33424
	9	1.64638	1.90327	1.69591	1.7794	1.74182
	10
	11	1.59042	1.33881	1.3626	1.09532	1.14609
	12	1.06878	1.1748	1.78	1.64451	1.7767
	1	1.53745	1.76872	1.66083	1.54529	1.64275
	2	1.20252	1.31702	1.66583	1.15718	1.14216
	3	1.12573	0.963659	1.88133	1.46958	1.6844
	4	1.36831	1.69352	1.19333	1.44101	1.45567
	5	1.92375	2.06762	1.69872	2.39922	2.22961
	6	1.15026	1.64016	1.2481	1.50536	1.66627
	avg	1.36247	1.38048	1.40753	1.46498	1.50598
	sem	0.0709216	0.0867468	0.0772102	0.081483	0.0812426
	Optimal
	Rat #	veh	0.5	1	5	10
	11	1.38058	1.30758	1.44969	1.43563	1.43303
	12	0.808696	1.25538	2.03575	1.38075	1.29636
	17	1.05583	1.15343	1.35	0.891852	0.817586
	18	1.01275	1.09125	1.14171	1.48048	1.33424
	111	1.59042	1.33881	1.3626	1.09532	1.14609
	21	1.53745	1.76872	1.66083	1.54529	1.64275
	22	1.20252	1.31702	1.66583	1.15718	1.14216
	25	1.92375	2.06762	1.69872	2.39922	2.22961
	26	1.15026	1.64016	1.2481	1.50536	1.66627
	avg	1.29581	1.43777	1.51258	1.43234	1.41201
	sem	0.114961	0.106895	0.092361	0.14139	0.13453
	Suboptimal
	Rat #	veh	0.5	1	5	10
	13	0.808696	0.789714	1.35742	1.43504	1.48059
	14	1.53493	1.37404	1.55429	1.37286	1.69365
	15	1.28451	1.24877	5.66	1.4062	1.55481
	19	1.64638	1.90327	4.69591	1.7794	1.74182
	112	1.06878	1.1748	1.78	1.64451	1.7767
	23	1.12573	0.963659	1.88133	1.46958	1.6844
	24	1.36831	1.69352	1.19333	1.44101	1.45567
	avg	1.24484	1.24237	2.82149	1.51793	1.65533
	sem	0.126803	0.157195	0.759133	0.0650966	0.0466056

## Sheet: PUNISH PERS
	Rat #	veh	0.5	1	5	10
	1	0.12894	0.0544413	0.0558739	0.0873926	0.0386819
	2	0.0160321	0.0360721	0.0501002	0.0701403	0.0140281
	3	0.107034	0.0688073	0.0657492	0.0902141	0.11315
	4	0.0239808	0.028777	0.029976	0.0227818	0.028777
	5	0.0185185	0.00771605	0.00154321	0.00462963	0.00771605
	7	0.0681431	0.0459966	0.0817717	0.088586	0.0613288
	8	0.0124069	0.0148883	0.0136476	0.0111663	0.0260546
	9	0.0934744	0.0740741	0.0987654	0.142857	0.0917108
	10
	11	0.0334789	0.0160116	0.0334789	0.0247453	0.0334789
	12	0.034279	0.0260047	0.0307329	0.0177305	0.0378251
	1	0.106195	0.0693215	0.0781711	0.0811209	0.0781711
	2	0.0829146	0.0527638	0.0552764	0.0439698	0.0653266
	3	0.0632716	0.0601852	0.0540123	0.0432099	0.0925926
	4	0.0196759	0.0162037	0.00925926	0.037037	0.0231481
	5	0.0383598	0.0582011	0.031746	0.0529101	0.0701058
	6	0.0697279	0.0442177	0.042517	0.047619	0.0255102
	avg	0.057277	0.0421051	0.0457888	0.0541319	0.0504753
	sem	0.00945892	0.00543733	0.0067662	0.00923734	0.00792545
	Optimal
	Rat #	veh	0.5	1	5	10
	11	0.12894	0.0544413	0.0558739	0.0873926	0.0386819
	12	0.0160321	0.0360721	0.0501002	0.0701403	0.0140281
	17	0.0681431	0.0459966	0.0817717	0.088586	0.0613288
	18	0.0124069	0.0148883	0.0136476	0.0111663	0.0260546
	111	0.0334789	0.0160116	0.0334789	0.0247453	0.0334789
	21	0.106195	0.0693215	0.0781711	0.0811209	0.0781711
	22	0.0829146	0.0527638	0.0552764	0.0439698	0.0653266
	25	0.0383598	0.0582011	0.031746	0.0529101	0.0701058
	26	0.0697279	0.0442177	0.042517	0.047619	0.0255102
	avg	0.0617998	0.043546	0.0491759	0.0564056	0.045854
	sem	0.0133923	0.00615149	0.00730576	0.00919564	0.00770512
	Suboptimal
	Rat #	veh	0.5	1	5	10
	13	0.107034	0.0688073	0.0657492	0.0902141	0.11315
	14	0.0239808	0.028777	0.029976	0.0227818	0.028777
	15	0.0185185	0.00771605	0.00154321	0.00462963	0.00771605
	19	0.0934744	0.0740741	0.0987654	0.142857	0.0917108
	112	0.034279	0.0260047	0.0307329	0.0177305	0.0378251
	23	0.0632716	0.0601852	0.0540123	0.0432099	0.0925926
	24	0.0196759	0.0162037	0.00925926	0.037037	0.0231481
	avg	0.0567597	0.0442607	0.0467965	0.0535705	0.0619619
	sem	0.0152316	0.0110356	0.0137851	0.0216409	0.0173876

## Sheet: REWARD PERS
	Rat #	veh	0.5	1	5	10
	1	0.0178571	0	0.0769231	0	0.0344828
	2	0.03125	0.075	0.0909091	0	0
	3	0	0.027027	0.107143	0	0
	4	0.0344828	0	0	0	0
	5	0	0	0	0	0
	7	0.02	0.108108	0	0	0
	8	0	0	0.0869565	0	0.0588235
	9	0.0327869	0.0408163	0	0.0689655	0
	10
	11	0	0	0	0	0
	12	0	0	0	0	0
	1	0	0.0392157	0	0	0
	2	0	0.0588235	0.0344828	0	0
	3	0	0	0	0	0.0344828
	4	0	0	0	0	0
	5	0	0	0	0.0526316	0
	6	0	0	0	0	0
	avg	0.00852355	0.0218119	0.0247759	0.00759982	0.00798682
	sem	0.00341386	0.00843967	0.0101222	0.00524492	0.00448037
	Optimal
	Rat #	veh	0.5	1	5	10
	11	0.0178571	0	0.0769231	0	0.0344828
	12	0.03125	0.075	0.0909091	0	0
	17	0.02	0.108108	0	0	0
	18	0	0	0.0869565	0	0.0588235
	111	0	0	0	0	0
	21	0	0.0392157	0	0	0
	22	0	0.0588235	0.0344828	0	0
	25	0	0	0	0.0526316	0
	26	0	0	0	0	0
	avg	0.00767857	0.0312386	0.0321413	0.00584795	0.0103674
	sem	0.00402215	0.0137072	0.0137611	0.00584795	0.00715108
	Suboptimal
	Rat #	veh	0.5	1	5	10
	13	0	0.027027	0.107143	0	0
	14	0.0344828	0	0	0	0
	15	0	0	0	0	0
	19	0.0327869	0.0408163	0	0.0689655	0
	112	0	0	0	0	0
	23	0	0	0	0	0.0344828
	24	0	0	0	0	0
	avg	0.00960995	0.00969191	0.0153061	0.00985222	0.00492611
	sem	0.00620595	0.00643447	0.0153061	0.00985222	0.00492611
