# Supplementary material for: The Impact of Selective Dopamine D2, D3 and D4 Ligands on the Rat Gambling Task
Source: PLoS One. 2015 Sep 9;10(9):e0136267. doi: 10.1371/journal.pone.0136267 (PMC4564230; doi:10.1371/journal.pone.0136267)
Supplement: S4 File — (XLS) [file pone.0136267.s004.xls]

## Sheet: percentages
																													PD128907
																													Optimal	Advantaegous						PD128907
																					Advantaegous							Rat #	veh	0.03	0.1	0.3	1			Suboptimal	Advantageous
Rat #	veh	0.03	0.1	0.3	1		Rat #	veh	0.03	0.1	0.3	1		Rat #	veh	0.03	0.1	0.3	1		Rat #	veh	0.03	0.1	0.3	1		11	66.3609	65.3465	86.9231	74.6032	73.4694		Rat #	veh	0.03	0.1	0.3	1
1	17.3333	13	11	25	5		1	109	101	130	126	98		1	15.9021	12.8713	8.46154	19.8413	5.10204		1	66.3609	65.3465	86.9231	74.6032	73.4694		12	55.6906	54.2857	42.2535	73.494	50		13	14.1553	8.19672	10.2564	10.4478	21.875
2	8.3333	4	9	23	3		2	82	70	71	83	42		2	10.1626	5.71429	12.6761	27.7108	7.14286		2	55.6906	54.2857	42.2535	73.494	50		17	73.8095	91.3462	80.5556	89.2857	72.973		14	9.00901	9.09091	6.75676	4.22535	19.1781
3	4.66667	3	4	5	5		3	73	61	78	67	32		3	6.39269	4.91803	5.12821	7.46269	15.625		3	14.1553	8.19672	10.2564	10.4478	21.875		18	96.9419	94.7761	91.7431	96.2617	94.1176		15	42.3077	54.321	34.9398	55.102	29.8507
4	4.66667	3	2	3	10		4	74	77	74	71	73		4	6.30631	3.8961	2.7027	4.22535	13.6986		4	9.00901	9.09091	6.75676	4.22535	19.1781		111	81.3889	79.8246	70.7547	90.1639	86.1538		19	50	51.4563	44.7917	61.7391	55.0459
5	0	1	0	0	0		5	78	81	83	98	67		5	0	1.23457	0	0	0		5	42.3077	54.321	34.9398	55.102	29.8507		21	99.1453	99.422	99.3421	99.4318	99.4083		112	27.193	15	19.0476	21.875	7.14286
7	2	1	2	0	1		7	84	104	36	84	74		7	2.38095	0.961538	5.55556	0	1.35135		7	73.8095	91.3462	80.5556	89.2857	72.973		22	60.8025	64.2202	71.7949	83.7037	93.7107		23	19.1781	18.1818	21.519	14.1026	16.25
8	0.666667	0	0	1	1		8	109	134	109	107	68		8	0.611621	0	0	0.934579	1.47059		8	96.9419	94.7761	91.7431	96.2617	94.1176		25	98.3568	64.1304	98.7342	63.0952	89.5349		24	43.7811	22.2222	34.6939	52.7273	41.1765
9	2	1	2	1	1		9	100	103	96	115	109		9	2	0.970874	2.08333	0.869565	0.917431		9	50	51.4563	44.7917	61.7391	55.0459		26	57.0622	98.2609	99.2	61.6279	53.4884		avg	29.3749	25.4956	24.5722	31.4599	27.217
10							10							10							10							avg	76.6176	79.0681	82.3668	81.2963	79.2062		sem	6.08537	7.31533	5.3026	9.13453	6.15795
11	0.666667	0	0	0	0		11	120	114	106	122	65		11	0.555556	0	0	0	0		11	81.3889	79.8246	70.7547	90.1639	86.1538		sem	6.00867	5.80559	6.24394	4.60211	5.98839
12	0.333333	0	0	0	0		12	76	60	63	64	56		12	0.438596	0	0	0	0		12	27.193	15	19.0476	21.875	7.14286
1	0	0	0	0	0		1	156	173	152	176	169		1	0	0	0	0	0		1	99.1453	99.422	99.3421	99.4318	99.4083			PD128907							PD128907
2	0.333333	0	0	0	0		2	108	109	117	135	159		2	0.308642	0	0	0	0		2	60.8025	64.2202	71.7949	83.7037	93.7107			Optimal	Disadvantaegous						Suboptimal	Disadvantageous
3	13	13	15	10	12		3	73	77	79	78	80		3	17.8082	16.8831	18.9873	12.8205	15		3	19.1781	18.1818	21.519	14.1026	16.25		Rat #	veh	0.03	0.1	0.3	1		Rat #	veh	0.03	0.1	0.3	1
4	3.33333	1	4	3	2		4	67	54	49	55	51		4	4.97512	1.85185	8.16327	5.45455	3.92157		4	43.7811	22.2222	34.6939	52.7273	41.1765		11	33.6391	34.6535	12.3077	23.8095	26.5306		13	78.9954	88.5246	84.6154	77.6119	62.5
5	1	1	1	0	0		5	142	92	158	84	86		5	0.704225	1.08696	0.632911	0	0		5	98.3568	64.1304	98.7342	63.0952	89.5349		12	43.9024	45.7143	57.7465	26.506	50		14	90.9909	90.9091	93.2432	95.7746	80.8219
6	0	0	1	0	0		6	59	115	125	86	86		6	0	0	0.8	0	0		6	57.0622	98.2609	99.2	61.6279	53.4884		17	23.8095	8.65385	19.4444	10.7143	27.027		15	57.6923	45.679	65.0602	44.898	65.6716
avg							avg	94.375	95.3125	95.375	96.9375	82.1875		avg	4.28416	3.14929	4.07443	4.95746	4.01434		avg	55.9489	55.6301	57.0816	59.4929	56.4609		18	3.0581	5.22388	5.50459	3.73832	1.47059		19	50.3333	48.5437	55.2083	38.2609	44.9541
sem							sem	6.94135	7.71401	8.77253	7.91121	9.37871		sem	1.4378	1.24506	1.38995	2.0793	1.4379		sem	7.3436	8.15859	8.45086	7.85516	7.85738		111	17.7777	19.2982	27.3585	8.19672	9.23077		112	71.9298	83.3333	77.7778	71.875	92.8571
																												21	0.427351	0	0.657895	0.568182	0.591716		23	80.8219	81.8182	78.481	85.8974	82.5
																												22	39.1975	35.7798	28.2051	16.2963	5.03145		24	56.2189	75.9259	65.3061	47.2727	49.0196
																					Disadvantaegous							25	1.64319	35.8696	1.26582	36.9048	0		avg	69.569	73.5334	74.2417	65.9415	68.3321
Rat #	veh	0.03	0.1	0.3	1		Rat #	veh	0.03	0.1	0.3	1		Rat #	veh	0.03	0.1	0.3	1		Rat #	veh	0.03	0.1	0.3	1		26	37.8531	0	0	38.3721	46.5116		sem	5.70975	7.06669	4.94147	8.47578	6.75911
1	55	53	102	69	67		1	109	101	130	126	98		1	50.4587	52.4752	78.4615	54.7619	68.3673		1	33.6391	34.6535	12.3077	23.8095	26.5306		avg	22.3676	20.577	16.9434	18.3451	18.4882
2	37.333	34	21	38	18		2	82	70	71	83	42		2	45.528	48.5714	29.5775	45.7831	42.8571		2	43.9024	45.7143	57.7465	26.506	50		sem	5.79837	5.91767	6.2991	4.62	6.59796
3	5.66667	2	4	2	2		3	73	61	78	67	32		3	7.76256	3.27869	5.12821	2.98507	6.25		3	78.9954	88.5246	84.6154	77.6119	62.5
4	2	4	3	0	4		4	74	77	74	71	73		4	2.7027	5.19481	4.05405	0	5.47945		4	90.9909	90.9091	93.2432	95.7746	80.8219
5	33	43	29	54	20		5	78	81	83	98	67		5	42.3077	53.0864	34.9398	55.102	29.8507		5	57.6923	45.679	65.0602	44.898	65.6716
7	60	94	27	75	53		7	84	104	36	84	74		7	71.4286	90.3846	75	89.2857	71.6216		7	23.8095	8.65385	19.4444	10.7143	27.027
8	105	127	100	102	63		8	109	134	109	107	68		8	96.3303	94.7761	91.7431	95.3271	92.6471		8	3.0581	5.22388	5.50459	3.73832	1.47059
9	48	52	41	70	59		9	100	103	96	115	109		9	48	50.4854	42.7083	60.8696	54.1284		9	50.3333	48.5437	55.2083	38.2609	44.9541
10							10							10							10
11	97	91	75	110	56		11	120	114	106	122	65		11	80.8333	79.8246	70.7547	90.1639	86.1538		11	17.7777	19.2982	27.3585	8.19672	9.23077
12	20.3333	9	12	14	4		12	76	60	63	64	56		12	26.7544	15	19.0476	21.875	7.14286		12	71.9298	83.3333	77.7778	71.875	92.8571
1	154.667	172	151	175	168		1	156	173	152	176	169		1	99.1453	99.422	99.3421	99.4318	99.4083		1	0.427351	0	0.657895	0.568182	0.591716
2	65.3333	70	84	113	149		2	108	109	117	135	159		2	60.4938	64.2202	71.7949	83.7037	93.7107		2	39.1975	35.7798	28.2051	16.2963	5.03145
3	1	1	2	1	1		3	73	77	79	78	80		3	1.36986	1.2987	2.53165	1.28205	1.25		3	80.8219	81.8182	78.481	85.8974	82.5
4	26	11	13	26	19		4	67	54	49	55	51		4	38.806	20.3704	26.5306	47.2727	37.2549		4	56.2189	75.9259	65.3061	47.2727	49.0196
5	138.667	58	155	53	77		5	142	92	158	84	86		5	97.6526	63.0435	98.1013	63.0952	89.5349		5	1.64319	35.8696	1.26582	36.9048	0
6	33.6667	113	123	53	46		6	59	115	125	86	86		6	57.0622	98.2609	98.4	61.6279	53.4884		6	37.8531	0	0	38.3721	46.5116
avg							avg	94.375	95.3125	95.375	96.9375	82.1875		avg	51.6648	52.4808	53.0072	54.5354	52.4466		avg	43.0182	43.7454	42.0114	39.1685	40.2949
sem							sem	6.94135	7.71401	8.77253	7.91121	9.37871		sem	8.03457	8.72112	9.04001	8.37531	8.78158		sem	7.23493	8.07801	8.369	7.4928	7.86224
Rat #	veh	0.03	0.1	0.3	1		Rat #	veh	0.03	0.1	0.3	1		Rat #	veh	0.03	0.1	0.3	1
1	36.6667	34	16	30	26		1	109	101	130	126	98		1	33.6391	33.6634	12.3077	23.8095	26.5306
2	23.6667	23	36	18	12		2	82	70	71	83	42		2	28.8618	32.8571	50.7042	21.6867	28.5714
3	57	54	66	49	17		3	73	61	78	67	32		3	78.0822	88.5246	84.6154	73.1343	53.125
4	67.3333	69	68	68	58		4	74	77	74	71	73		4	90.9909	89.6104	91.8919	95.7746	79.4521
5	45	37	54	44	44		5	78	81	83	98	67		5	57.6923	45.679	65.0602	44.898	65.6716
7	19.6667	9	7	9	18		7	84	104	36	84	74		7	23.4127	8.65385	19.4444	10.7143	24.3243
8	3.33333	7	5	4	1		8	109	134	109	107	68		8	3.0581	5.22388	4.58716	3.73832	1.47059
9	48.3333	50	53	44	46		9	100	103	96	115	109		9	48.3333	48.5437	55.2083	38.2609	42.2018
10							10							10
11	11.3333	12	15	4	4		11	120	114	106	122	65		11	9.44442	10.5263	14.1509	3.27869	6.15385
12	37.6667	17	20	27	18		12	76	60	63	64	56		12	49.5614	28.3333	31.746	42.1875	32.1429
1	0.666667	0	1	1	1		1	156	173	152	176	169		1	0.427351	0	0.657895	0.568182	0.591716
2	42.3333	39	33	22	8		2	108	109	117	135	159		2	39.1975	35.7798	28.2051	16.2963	5.03145
3	58.3333	63	62	66	65		3	73	77	79	78	80		3	79.9087	81.8182	78.481	84.6154	81.25
4	0	1	2	0	1		4	67	54	49	55	51		4	0	1.85185	4.08163	0	1.96078
5	2.33333	0	2	0	0		5	142	92	158	84	86		5	1.64319	0	1.26582	0	0
6	0.666667	0	0	0	1		6	59	115	125	86	86		6	1.12994	0	0	0	1.16279
avg							avg	94.375	95.3125	95.375	96.9375	82.1875		avg	34.0864	31.9416	33.9005	28.6852	28.1026
sem							sem	6.94135	7.71401	8.77253	7.91121	9.37871		sem	7.75784	7.95609	8.11374	7.9629	7.19088
Rat #	veh	0.03	0.1	0.3	1		Rat #	veh	0.03	0.1	0.3	1		Rat #	veh	0.03	0.1	0.3	1
1	0	1	0	0	0		1	109	101	130	126	98		1	0	0.990099	0	0	0
2	12.3333	9	5	4	9		2	82	70	71	83	42		2	15.0406	12.8571	7.04225	4.81928	21.4286
3	0.666667	0	0	3	3		3	73	61	78	67	32		3	0.913242	0	0	4.47761	9.375
4	0	1	1	0	1		4	74	77	74	71	73		4	0	1.2987	1.35135	0	1.36986
5	0	0	0	0	0		5	78	81	83	98	67		5	0	0	0	0	0
7	0.333333	0	0	0	2		7	84	104	36	84	74		7	0.396825	0	0	0	2.7027
8	0	0	1	0	0		8	109	134	109	107	68		8	0	0	0.917431	0	0
9	2	0	0	0	3		9	100	103	96	115	109		9	2	0	0	0	2.75229
10							10							10
11	10	10	14	6	2		11	120	114	106	122	65		11	8.33333	8.77193	13.2075	4.91803	3.07692
12	17	33	29	19	34		12	76	60	63	64	56		12	22.3684	55	46.0317	29.6875	60.7143
1	0	0	0	0	0		1	156	173	152	176	169		1	0	0	0	0	0
2	0	0	0	0	0		2	108	109	117	135	159		2	0	0	0	0	0
3	0.666667	0	0	1	1		3	73	77	79	78	80		3	0.913242	0	0	1.28205	1.25
4	37.6667	40	30	26	24		4	67	54	49	55	51		4	56.2189	74.0741	61.2245	47.2727	47.0588
5	0	33	0	31	0		5	142	92	158	84	86		5	0	35.8696	0	36.9048	0
6	21.6667	0	0	33	39		6	59	115	125	86	86		6	36.7232	0	0	38.3721	45.3488
avg							avg	94.375	95.3125	95.375	96.9375	82.1875		avg	8.93174	11.8038	8.11093	10.4834	12.1923
sem							sem	6.94135	7.71401	8.77253	7.91121	9.37871		sem	4.10009	5.70607	4.58324	4.21363	5.06363

## Sheet: TRIALS
	Rat #	veh	0.03	0.1	0.3	1
	1	109	101	130	126	98
	2	82	70	71	83	42
	3	73	61	78	67	32
	4	74	77	74	71	73
	5	78	81	83	98	67
	7	84	104	36	84	74
	8	109	134	109	107	68
	9	100	103	96	115	109
	10
	11	120	114	106	122	65
	12	76	60	63	64	56
	1	156	173	152	176	169
	2	108	109	117	135	159
	3	73	77	79	78	80
	4	67	54	49	55	51
	5	142	92	158	84	86
	6	59	115	125	86	86
	avg	94.375	95.3125	95.375	96.9375	82.1875
	sem	6.94135	7.71401	8.77253	7.91121	9.37871
	Rat #	veh	0.03	0.1	0.3	1
	11	109	101	130	126	98
	12	82	70	71	83	42
	17	84	104	36	84	74
	18	109	134	109	107	68
	111	120	114	106	122	65
	21	156	173	152	176	169
	22	108	109	117	135	159
	25	142	92	158	84	86
	26	59	115	125	86	86
	avg	107.667	112.444	111.556	111.444	94.1111
	sem	10.0402	9.55556	12.7662	10.5595	14.2473
	Rat #	veh	0.03	0.1	0.3	1
	13	73	61	78	67	32
	14	74	77	74	71	73
	15	78	81	83	98	67
	19	100	103	96	115	109
	112	76	60	63	64	56
	23	73	77	79	78	80
	24	67	54	49	55	51
	avg	77.2857	73.2857	74.5714	78.2857	66.8571
	sem	3.9983	6.30463	5.66887	7.96335	9.22065

## Sheet: OMISSIONS
	Rat #	veh	0.03	0.1	0.3	1
	1	0	0	1	2	0
	2	0	0	0	0	0
	3	5	2	4	8	5
	4	0	0	0	0	0
	5	0	0	0	0	3
	7	2	0	0	0	0
	8	0	0	3	0	3
	9	0	0	0	0	0
	10
	11	1	1	2	2	3
	12	0	1	2	4	0
	1	1	0	0	0	0
	2	0	0	0	0	2
	3	0	0	0	0	1
	4	0	0	0	0	5
	5	0	0	0	0	9
	6	3	2	1	0	0
	avg	0.75	0.375	0.8125	1	1.9375
	sem	0.359398	0.179699	0.319097	0.547723	0.654909
	Rat #	veh	0.03	0.1	0.3	1
	11	0	0	1	2	0
	12	0	0	0	0	0
	17	2	0	0	0	0
	18	0	0	3	0	3
	111	1	1	2	2	3
	21	1	0	0	0	0
	22	0	0	0	0	2
	25	0	0	0	0	9
	26	3	2	1	0	0
	avg	0.777778	0.333333	0.777778	0.444444	1.88889
	sem	0.364302	0.235702	0.364302	0.293972	0.992254
	Rat #	veh	0.03	0.1	0.3	1
	13	5	2	4	8	5
	14	0	0	0	0	0
	15	0	0	0	0	3
	19	0	0	0	0	0
	112	0	1	2	4	0
	23	0	0	0	0	1
	24	0	0	0	0	5
	avg	0.714286	0.428571	0.857143	1.71429	2
	sem	0.714286	0.297381	0.594762	1.18952	0.872872

## Sheet: PREMATURE%
	Rat #	veh	0.03	0.1	0.3	1
	1	17.3913	13.5593	15.5172	22.9508	12.5
	2	1.36986	1.06383	0	13.0435	6.21469
	3	27.3973	30.8989	31.9277	18.0851	21.9697
	4	10	9	2	13.5417	13.2353
	5	4.23729	10	8.47458	10.101	20
	7	12.5	19.7674	11.5789	15.2174	31.2102
	8	13.4715	5.59006	9.09091	15.3333	10.9589
	9	24.3056	21.7877	7.27273	7.63359	13.1737
	10
	11	16.7832	10.6383	24.0964	5.05051	4.65116
	12	11.7284	4.62428	14.6497	18.1818	26.7516
	1	10.7527	6.19469	8	5.49451	7.21649
	2	6.0241	2.5641	2.43902	19.4444	18.6147
	3	29.7101	29.0323	37.1951	8.05369	10.8696
	4	3.42857	5.73248	10.989	16.0305	19.3103
	5	19.7674	11.5789	15.2174	31.2102	4.10959
	6	13.4715	5.59006	9.09091	15.3061	12.0879
	avg	13.8962	11.7264	12.9712	14.6674	14.5546
	sem	2.0912	2.27107	2.57972	1.69157	1.9589
	Rat #	veh	0.03	0.1	0.3	1
	11	17.3913	13.5593	15.5172	22.9508	12.5
	12	1.36986	1.06383	0	13.0435	6.21469
	17	12.5	19.7674	11.5789	15.2174	31.2102
	18	13.4715	5.59006	9.09091	15.3333	10.9589
	111	16.7832	10.6383	24.0964	5.05051	4.65116
	21	10.7527	6.19469	8	5.49451	7.21649
	22	6.0241	2.5641	2.43902	19.4444	18.6147
	25	19.7674	11.5789	15.2174	31.2102	4.10959
	26	13.4715	5.59006	9.09091	15.3061	12.0879
	avg	12.3924	8.5052	10.559	15.8945	11.9515
	sem	1.92116	1.96986	2.41198	2.71816	2.85463
	Rat #	veh	0.03	0.1	0.3	1
	13	27.3973	30.8989	31.9277	18.0851	21.9697
	14	10	9	2	13.5417	13.2353
	15	4.23729	10	8.47458	10.101	20
	19	24.3056	21.7877	7.27273	7.63359	13.1737
	112	11.7284	4.62428	14.6497	18.1818	26.7516
	23	29.7101	29.0323	37.1951	8.05369	10.8696
	24	3.42857	5.73248	10.989	16.0305	19.3103
	avg	15.8296	15.8679	16.0727	13.0896	17.9014
	sem	4.18982	4.21172	5.02048	1.71686	2.15383

## Sheet: CHOICE LAT
	Rat #	veh	0.03	0.1	0.3	1
	1	0.890385	1.66406	1.84308	2.1424	1.90345
	2	0.872238	0.920345	2.78623	0.669263	1.77179
	3	0.820099	1.5561	0.650435	1.9025	1.89585
	4	0.594096	0.614535	1.05753	1.10141	1.04398
	5	0.467027	0.526628	0.600739	0.762976	0.871121
	7	1.16732	0.86	0.517843	0.920606	1.30803
	8	1.88378	0.545411	0.658701	0.986838	0.665461
	9	0.666029	0.631346	1.2196	0.844217	1.01178
	10
	11	0.975968	0.436224	0.35383	0.48172	0.438211
	12	2.07319	1.68122	1.28517	1.26795	0.975968
	1	0.82125	1.25219	2.47365	2.82493	2.07319
	2	0.832143	0.592568	0.6112	0.735625	0.82125
	3	0.73319	0.954	1.11897	1.03534	0.832143
	4	1.96538	0.88432	0.692754	0.633889	0.73319
	5	0.472544	0.729032	1.31807	1.81664	1.96538
	6	0.647667	1.04398	0.796622	0.592568	0.733158
	avg	0.992644	0.930747	1.12403	1.16993	1.19025
	sem	0.129859	0.102409	0.175715	0.165492	0.13637
	Rat #	veh	0.03	0.1	0.3	1
	11	0.890385	1.66406	1.84308	2.1424	1.90345
	12	0.872238	0.920345	2.78623	0.669263	1.77179
	17	1.16732	0.86	0.517843	0.920606	1.30803
	18	1.88378	0.545411	0.658701	0.986838	0.665461
	111	0.975968	0.436224	0.35383	0.48172	0.438211
	21	0.82125	1.25219	2.47365	2.82493	2.07319
	22	0.832143	0.592568	0.6112	0.735625	0.82125
	25	0.472544	0.729032	1.31807	1.81664	1.96538
	26	0.647667	1.04398	0.796622	0.592568	0.733158
	avg	0.951477	0.893756	1.26214	1.24118	1.29777
	sem	0.133295	0.128818	0.300805	0.273842	0.214836
	Rat #	veh	0.03	0.1	0.3	1
	13	0.820099	1.5561	0.650435	1.9025	1.89585
	14	0.594096	0.614535	1.05753	1.10141	1.04398
	15	0.467027	0.526628	0.600739	0.762976	0.871121
	19	0.666029	0.631346	1.2196	0.844217	1.01178
	112	2.07319	1.68122	1.28517	1.26795	0.975968
	23	0.73319	0.954	1.11897	1.03534	0.832143
	24	1.96538	0.88432	0.692754	0.633889	0.73319
	avg	1.04557	0.978307	0.946455	1.07833	1.052
	sem	0.255094	0.175532	0.10943	0.159566	0.146567

## Sheet: COLLECT LAT
	Rat #	veh	0.03	0.1	0.3	1
	1	1.43412	1.37954	1.23273	1.20634	1.19116
	2	1.77143	1.97855	1.59773	1.48032	1.48414
	3	1.99627	1.85272	2.07441	2.14532	2.27759
	4	1.31714	1.14615	1.56822	1.2196	1.45523
	5	1.38075	1.33346	1.63426	1.48983	1.54582
	7	1.4945	1.51845	1.63426	1.48983	1.54582
	8	0.808696	0.789714	3.35742	1.43504	1.48059
	9	1.54839	1.58989	0.957451	0.687	0.871892
	10
	11	1.36493	1.43302	1.72109	1.87211	1.75182
	12	1.2481	1.10156	1.55204	1.87833	1.30359
	1	1.66627	1.65644	1.18014	1.10734	1.07016
	2	1.69261	1.49113	1.61033	1.81919	1.76743
	3	1.15026	1.14897	1.57385	1.64833	1.75453
	4	1.92375	2.06762	1.69872	1.32419	1.53493
	5	1.18482	1.25346	1.19794	1.263	1.28451
	6	1.2727	1.10625	1.73333	1.17882	1.05583
	avg	1.45342	1.42793	1.64525	1.45279	1.46094
	sem	0.076834	0.0865959	0.132526	0.0904	0.0852685
	Rat #	veh	0.03	0.1	0.3	1
	11	1.43412	1.37954	1.23273	1.20634	1.19116
	12	1.77143	1.97855	1.59773	1.48032	1.48414
	17	1.4945	1.51845	1.63426	1.48983	1.54582
	18	0.808696	0.789714	3.35742	1.43504	1.48059
	111	1.36493	1.43302	1.72109	1.87211	1.75182
	21	1.66627	1.65644	1.18014	1.10734	1.07016
	22	1.69261	1.49113	1.61033	1.81919	1.76743
	25	1.18482	1.25346	1.19794	1.263	1.28451
	26	1.2727	1.10625	1.73333	1.17882	1.05583
	avg	1.41001	1.40073	1.69611	1.428	1.40349
	sem	0.0997947	0.112085	0.220855	0.0911455	0.0895749
	Rat #	veh	0.03	0.1	0.3	1
	13	1.99627	1.85272	2.07441	2.14532	2.27759
	14	1.31714	1.14615	1.56822	1.2196	1.45523
	15	1.38075	1.33346	1.63426	1.48983	1.54582
	19	1.54839	1.58989	0.957451	0.687	0.871892
	112	1.2481	1.10156	1.55204	1.87833	1.30359
	23	1.15026	1.14897	1.57385	1.64833	1.75453
	24	1.92375	2.06762	1.69872	1.32419	1.53493
	avg	1.50924	1.46291	1.57985	1.48466	1.5348
	sem	0.125453	0.144746	0.124404	0.17932	0.161789

## Sheet: PUNISH PERS
	Rat #	veh	0.03	0.1	0.3	1
	1	0.111748	0.0787966	0.0601719	0.141834	0.0530086
	2	0.0521042	0.0501002	0.0561122	0.0300601	0.0440882
	3	0.107034	0.0993884	0.0810398	0.0152905	0.0458716
	4	0.0239808	0.0359712	0.059952	0.0251799	0.028777
	5	0.0185185	0.00308642	0.00154321	0.0385802	0.0478395
	7	0.0681431	0.153322	0.0647359	0.0664395	0.103918
	8	0.0124069	0.00992556	0.0223325	0.0310174	0.0434243
	9	0.0934744	0.102293	0.0582011	0.0194004	0.015873
	10
	11	0.0334789	0.0320233	0.0305677	0.0247453	0.0131004
	12	0.034279	0.0330969	0.0189125	0.0460993	0.0449173
	1	0.106195	0.123894	0.0648968	0.019174	0.020649
	2	0.0829146	0.0753769	0.0703518	0.0226131	0.0213568
	3	0.0632716	0.066358	0.0833333	0.0385802	0.0308642
	4	0.0196759	0.0300926	0.0231481	0.0277778	0.0196759
	5	0.0383598	0.0582011	0.031746	0.0529101	0.0701058
	6	0.085034	0.0901361	0.0986395	0.0561224	0.079932
	avg	0.0594136	0.0651289	0.0516053	0.040989	0.0427126
	sem	0.00870167	0.0104234	0.00679195	0.00765765	0.00627054
	Rat #	veh	0.03	0.1	0.3	1
	11	0.111748	0.0787966	0.0601719	0.141834	0.0530086
	12	0.0521042	0.0501002	0.0561122	0.0300601	0.0440882
	17	0.0681431	0.153322	0.0647359	0.0664395	0.103918
	18	0.0124069	0.00992556	0.0223325	0.0310174	0.0434243
	111	0.0334789	0.0320233	0.0305677	0.0247453	0.0131004
	21	0.106195	0.123894	0.0648968	0.019174	0.020649
	22	0.0829146	0.0753769	0.0703518	0.0226131	0.0213568
	25	0.0383598	0.0582011	0.031746	0.0529101	0.0701058
	26	0.085034	0.0901361	0.0986395	0.0561224	0.079932
	avg	0.0655982	0.0746417	0.055506	0.0494351	0.0499537
	sem	0.0113327	0.0147908	0.00796114	0.0128251	0.0100954
	Rat #	veh	0.03	0.1	0.3	1
	13	0.107034	0.0993884	0.0810398	0.0152905	0.0458716
	14	0.0239808	0.0359712	0.059952	0.0251799	0.028777
	15	0.0185185	0.00308642	0.00154321	0.0385802	0.0478395
	19	0.0934744	0.102293	0.0582011	0.0194004	0.015873
	112	0.034279	0.0330969	0.0189125	0.0460993	0.0449173
	23	0.0632716	0.066358	0.0833333	0.0385802	0.0308642
	24	0.0196759	0.0300926	0.0231481	0.0277778	0.0196759
	avg	0.051462	0.052898	0.04659	0.0301298	0.0334026
	sem	0.0139205	0.0141944	0.012145	0.00426281	0.00492814

## Sheet: REWARD PERS
	Rat #	veh	0.03	0.1	0.3	1
	1	0.027027	0	0	0	0
	2	0.0344828	0	0.125	0	0
	3	0.1	0	0.0909091	0	0
	4	0	0	0	0	0
	5	0	0	0	0	0
	7	0	0	0.0526316	0	0.0454545
	8	0.0606061	0	0	0	0
	9	0	0.0645161	0	0	0
	10
	11	0	0	0	0	0
	12	0	0	0	0	0
	1	0	0	0	0	0
	2	0.0526316	0	0.0196078	0	0.0769231
	3	0	0	0	0	0
	4	0	0	0	0.0344828	0
	5	0	0.0384615	0.025641	0	0
	6	0	0	0	0	0
	avg	0.0171717	0.0064361	0.0196118	0.00215517	0.0076486
	sem	0.00754012	0.00455469	0.00947529	0.00215517	0.00541882
	Rat #	veh	0.03	0.1	0.3	1
	11	0.027027	0	0	0	0
	12	0.0344828	0	0.125	0	0
	17	0	0	0.0526316	0	0.0454545
	18	0.0606061	0	0	0	0
	111	0	0	0	0	0
	21	0	0	0	0	0
	22	0.0526316	0	0.0196078	0	0.0769231
	25	0	0.0384615	0.025641	0	0
	26	0	0	0	0	0
	avg	0.0194164	0.0042735	0.0247645	0	0.0135975
	sem	0.00830808	0.0042735	0.0139032	0	0.00936842
	Rat #	veh	0.03	0.1	0.3	1
	13	0.1	0	0.0909091	0	0
	14	0	0	0	0	0
	15	0	0	0	0	0
	19	0	0.0645161	0	0	0
	112	0	0	0	0	0
	23	0	0	0	0	0
	24	0	0	0	0.0344828	0
	avg	0.0142857	0.00921659	0.012987	0.00492611	0
	sem	0.0142857	0.00921659	0.012987	0.00492611	0
