# Supplementary material for: The Impact of Selective Dopamine D2, D3 and D4 Ligands on the Rat Gambling Task
Source: PLoS One. 2015 Sep 9;10(9):e0136267. doi: 10.1371/journal.pone.0136267 (PMC4564230; doi:10.1371/journal.pone.0136267)
Supplement: S5 File — (XLS) [file pone.0136267.s005.xls]

## Sheet: percentages
																		Advantageous						Optimal	Advantaegous					Suboptimal	Advantageous
Rat #	veh	0.3	1	3		Rat #	veh	0.3	1	3		Rat #	veh	0.3	1	3		Rat #	veh	0.3	1	3		SB	veh	0.3	1	3		SB	veh	0.3	1	3
1	23	23	24	39		1	131	128	128	136		1	17.5573	17.9688	18.75	28.6765		1	90.0763	88.2812	89.0625	83.8235		11	90.0763	88.2812	89.0625	83.8235		14	45.4545	54.1284	31.1111	48
2	6	0	0	6		2	78	13	74	70		2	7.69231	0	0	8.57143		2	51.2821	46.1538	56.7568	50		12	51.2821	46.1538	56.7568	50		15	4.05405	1.35135	7.79221	8.97436
3	1	2	6	6		3	90	91	103	105		3	1.11111	2.1978	5.82524	5.71429		3	51.1111	38.4615	67.9612	57.1429		13	51.1111	38.4615	67.9612	57.1429		112	18.6047	33.7662	23.8095	27.9412
4	11	9	1	6		4	99	109	90	100		4	11.1111	8.25688	1.11111	6		4	45.4545	54.1284	31.1111	48		17	82.6923	88.172	78.9474	91.3462		23	12.5	16.9014	8.4507	6.25
5	0	0	1	2		5	74	74	77	78		5	0	0	1.2987	2.5641		5	4.05405	1.35135	7.79221	8.97436		18	98.1982	90.625	98.2609	96.8254		24	44.1176	41.8919	47.2222	43.0556
7	0	0	1	0		7	52	93	95	104		7	0	0	1.05263	0		7	82.6923	88.172	78.9474	91.3462		19	56.701	46.25	55.4348	45.8333		avg	24.9462	29.6079	23.6772	26.8442
8	1	0	3	1		8	111	64	115	63		8	0.900901	0	2.6087	1.5873		8	98.1982	90.625	98.2609	96.8254		110						sem	8.42538	9.29874	7.39536	8.52945
9	4	2	8	5		9	97	80	92	96		9	4.12371	2.5	8.69565	5.20833		9	56.701	46.25	55.4348	45.8333		111	94.2623	76.0417	94.6154	76.9231
10	1	0	0	0		10	14	8	6	16		10	7.14286	0	0	0		10	28.5714	0	0	6.25		21	98.4127	99.3827	98.8024	100
11	6	10	5	1		11	122	96	130	117		11	4.91803	10.4167	3.84615	0.854701		11	94.2623	76.0417	94.6154	76.9231		22	77.381	9	55.1402	37.931		Suboptimal	Disadvantageous
12	10	1	6	8		12	86	77	63	68		12	11.6279	1.2987	9.52381	11.7647		12	18.6047	33.7662	23.8095	27.9412		25	100	94.4444	93.75	93.3333		SB	veh	0.3	1	3
1	1	0	0	1		1	126	162	167	175		1	0.793651	0	0	0.571429		1	98.4127	99.3827	98.8024	100		26	53.2468	44.898	67.4157	64.0449		14	54.5455	45.8716	68.8889	52
2	2	9	0	0		2	84	100	107	87		2	2.38095	9	0	0		2	77.381	9	55.1402	37.931		avg	77.5785	65.61	77.8316	72.4731		15	95.9459	98.6486	92.2078	91.0256
3	9	12	6	4		3	72	71	71	64		3	12.5	16.9014	8.4507	6.25		3	12.5	16.9014	8.4507	6.25		sem	6.21042	8.97152	5.38194	6.74514		112	58.1395	66.2338	76.1905	72.0588
4	2	2	4	1		4	68	74	72	72		4	2.94118	2.7027	5.55556	1.38889		4	44.1176	41.8919	47.2222	43.0556								23	87.5	83.0986	91.5493	93.75
5	1	3	3	0		5	147	144	64	135		5	0.680272	2.08333	4.6875	0		5	100	94.4444	93.75	93.3333								24	54.4118	58.1081	52.7778	56.9444
6	2	1	3	1		6	77	49	89	89		6	2.5974	2.04082	3.37079	1.1236		6	53.2468	44.898	67.4157	64.0449		Optimal	Disadvantaegous					avg	70.1085	70.3921	76.3228	73.1558
avg						avg	89.8824	84.2941	90.7647	92.6471		avg	5.1811	4.43336	4.39862	4.72207		avg	59.2157	51.1618	57.3255	55.1573		SB	veh	0.3	1	3		sem	8.94955	9.29874	7.39536	8.52945
sem						sem	7.78143	9.71081	8.49893	8.73968		sem	1.27536	1.43571	1.18839	1.71856		sem	7.71328	8.09404	8.10155	7.70742		11	9.92366	11.7188	10.9375	15.4412
																								12	48.7179	53.8462	43.2432	45.7143
																		Disadvantaegous						13	47.7778	58.2418	31.068	40
Rat #	veh	0.3	1	3		Rat #	veh	0.3	1	3		Rat #	veh	0.3	1	3		Rat #	veh	0.3	1	3		17	13.4615	10.7527	21.0526	7.69231
1	95	90	90	75		1	131	128	128	136		1	72.5191	70.3125	70.3125	55.1471		1	9.92366	11.7188	10.9375	15.4412		18	1.8018	3.125	0.869565	3.1746
2	34	6	42	29		2	78	13	74	70		2	43.5897	46.1538	56.7568	41.4286		2	48.7179	53.8462	43.2432	45.7143		19	43.299	53.75	44.5652	54.1667
3	45	33	64	54		3	90	91	103	105		3	50	36.2637	62.1359	51.4286		3	47.7778	58.2418	31.068	40		110
4	34	50	27	42		4	99	109	90	100		4	34.3434	45.8716	30	42		4	54.5455	45.8716	68.8889	52		111	4.91803	20.8333	5.38462	22.2222
5	3	1	5	5		5	74	74	77	78		5	4.05405	1.35135	6.49351	6.41026		5	95.9459	98.6486	92.2078	91.0256		21	1.5873	0.617284	1.1976	0
7	43	82	74	95		7	52	93	95	104		7	82.6923	88.172	77.8947	91.3462		7	13.4615	10.7527	21.0526	7.69231		22	22.619	63	44.8598	62.069
8	108	58	110	60		8	111	64	115	63		8	97.2973	90.625	95.6522	95.2381		8	1.8018	3.125	0.869565	3.1746		25	0	4.16667	4.6875	5.92593
9	51	35	43	39		9	97	80	92	96		9	52.5773	43.75	46.7391	40.625		9	43.299	53.75	44.5652	54.1667		26	46.7532	38.7755	32.5843	35.9551
10	3	0	0	1		10	14	8	6	16		10	21.4286	0	0	6.25		10	14.2857	12.5	0	6.25		avg	21.8963	28.9843	21.8591	26.5783
11	109	63	118	89		11	122	96	130	117		11	89.3443	65.625	90.7692	76.0684		11	4.91803	20.8333	5.38462	22.2222		sem	6.22616	7.46301	5.44007	6.63003
12	6	25	9	11		12	86	77	63	68		12	6.97674	32.4675	14.2857	16.1765		12	58.1395	66.2338	76.1905	72.0588
1	123	161	165	174		1	126	162	167	175		1	97.619	99.3827	98.8024	99.4286		1	1.5873	0.617284	1.1976	0
2	63	0	59	33		2	84	100	107	87		2	75	0	55.1402	37.931		2	22.619	63	44.8598	62.069
3	0	0	0	0		3	72	71	71	64		3	0	0	0	0		3	87.5	83.0986	91.5493	93.75
4	28	29	30	30		4	68	74	72	72		4	41.1765	39.1892	41.6667	41.6667		4	54.4118	58.1081	52.7778	56.9444
5	146	133	57	126		5	147	144	64	135		5	99.3197	92.3611	89.0625	93.3333		5	0	4.16667	4.6875	5.92593
6	39	21	57	56		6	77	49	89	89		6	50.6494	42.8571	64.0449	62.9213		6	46.7532	38.7755	32.5843	35.9551
avg						avg	89.8824	84.2941	90.7647	92.6471		avg	54.0346	46.7284	52.9268	50.4353		avg	35.6287	40.1934	36.592	39.0818
sem						sem	7.78143	9.71081	8.49893	8.73968		sem	8.14814	8.22857	8.08137	7.87013		sem	7.26095	7.31758	7.6621	7.39961
Rat #	veh	0.3	1	3		Rat #	veh	0.3	1	3		Rat #	veh	0.3	1	3
1	4	4	6	16		1	131	128	128	136		1	3.05344	3.125	4.6875	11.7647
2	32	6	32	31		2	78	13	74	70		2	41.0256	46.1538	43.2432	44.2857
3	41	50	28	41		3	90	91	103	105		3	45.5556	54.9451	27.1845	39.0476
4	53	50	61	51		4	99	109	90	100		4	53.5354	45.8716	67.7778	51
5	71	73	71	71		5	74	74	77	78		5	95.9459	98.6486	92.2078	91.0256
7	7	10	20	8		7	52	93	95	104		7	13.4615	10.7527	21.0526	7.69231
8	2	1	1	2		8	111	64	115	63		8	1.8018	1.5625	0.869565	3.1746
9	23	25	29	38		9	97	80	92	96		9	23.7113	31.25	31.5217	39.5833
10	0	1	0	0		10	14	8	6	16		10	0	12.5	0	0
11	2	17	7	25		11	122	96	130	117		11	1.63934	17.7083	5.38462	21.3675
12	26	44	33	28		12	86	77	63	68		12	30.2326	57.1429	52.381	41.1765
1	2	0	1	0		1	126	162	167	175		1	1.5873	0	0.598802	0
2	19	62	48	54		2	84	100	107	87		2	22.619	62	44.8598	62.069
3	62	57	64	57		3	72	71	71	64		3	86.1111	80.2817	90.1408	89.0625
4	0	1	2	2		4	68	74	72	72		4	0	1.35135	2.77778	2.77778
5	0	6	3	8		5	147	144	64	135		5	0	4.16667	4.6875	5.92593
6	4	2	0	0		6	77	49	89	89		6	5.19481	4.08163	0	0
avg						avg	89.8824	84.2941	90.7647	92.6471		avg	25.0279	31.2672	28.7868	29.9972
sem						sem	7.78143	9.71081	8.49893	8.73968		sem	7.37899	7.55607	7.67389	7.38378
Rat #	veh	0.3	1	3		Rat #	veh	0.3	1	3		Rat #	veh	0.3	1	3
1	9	11	8	5		1	131	128	128	136		1	6.87023	8.59375	6.25	3.67647
2	6	1	0	1		2	78	13	74	70		2	7.69231	7.69231	0	1.42857
3	2	3	4	1		3	90	91	103	105		3	2.22222	3.2967	3.8835	0.952381
4	1	0	1	1		4	99	109	90	100		4	1.0101	0	1.11111	1
5	0	0	0	0		5	74	74	77	78		5	0	0	0	0
7	0	0	0	0		7	52	93	95	104		7	0	0	0	0
8	0	1	0	0		8	111	64	115	63		8	0	1.5625	0	0
9	19	18	12	14		9	97	80	92	96		9	19.5876	22.5	13.0435	14.5833
10	2	0	0	1		10	14	8	6	16		10	14.2857	0	0	6.25
11	4	3	0	1		11	122	96	130	117		11	3.27869	3.125	0	0.854701
12	24	7	15	21		12	86	77	63	68		12	27.907	9.09091	23.8095	30.8824
1	0	1	1	0		1	126	162	167	175		1	0	0.617284	0.598802	0
2	0	1	0	0		2	84	100	107	87		2	0	1	0	0
3	1	2	1	3		3	72	71	71	64		3	1.38889	2.8169	1.40845	4.6875
4	37	42	36	39		4	68	74	72	72		4	54.4118	56.7568	50	54.1667
5	0	0	0	0		5	147	144	64	135		5	0	0	0	0
6	32	17	29	32		6	77	49	89	89		6	41.5584	34.6939	32.5843	35.9551
avg						avg	89.8824	84.2941	90.7647	92.6471		avg	10.6008	8.92623	7.80524	9.08453
sem						sem	7.78143	9.71081	8.49893	8.73968		sem	3.96163	3.74989	3.49412	3.86796

## Sheet: TRIALS
	Rat #	veh	0.3	1	3
	1	131	128	128	136
	2	78	13	74	70
	3	90	91	103	105
	4	99	109	90	100
	5	74	74	77	78
	7	52	93	95	104
	8	111	64	115	63
	9	97	80	92	96
	10	14	8	6	16
	11	122	96	130	117
	12	86	77	63	68
	1	126	162	167	175
	2	84	100	107	87
	3	72	71	71	64
	4	68	74	72	72
	5	147	144	64	135
	6	77	49	89	89
	avg	89.8824	84.2941	90.7647	92.6471
	sem	7.78143	9.71081	8.49893	8.73968
	Optimal
	Rat #	veh	0.3	1	3
	11	131	128	128	136
	12	78	13	74	70
	13	90	91	103	105
	17	52	93	95	104
	18	111	64	115	63
	19	97	80	92	96
	111	122	96	130	117
	21	126	162	167	175
	22	84	100	107	87
	25	147	144	64	135
	26	77	49	89	89
	avg	101.364	92.7273	105.818	107
	sem	8.58781	12.79	8.66846	9.77567
	Suboptimal
	Rat #	veh	0.3	1	3
	14	99	109	90	100
	15	74	74	77	78
	112	86	77	63	68
	23	72	71	71	64
	24	68	74	72	72
	avg	79.8	81	74.6	76.4
	sem	5.66039	7.06399	4.45646	6.33719

## Sheet: OMISSIONS
	Rat #	veh	0.3	1	3
	1	0	0	0	1
	2	0	0	0	3
	3	1	3	1	3
	4	0	0	0	0
	5	0	0	0	0
	7	2	1	0	1
	8	0	4	1	0
	9	0	0	0	0
	10	8	7	6	14
	11	1	3	0	1
	12	20	0	0	0
	1	0	0	0	0
	2	0	0	0	0
	3	0	0	0	0
	4	1	0	0	0
	5	0	2	1	1
	6	0	8	0	0
	avg	1.94118	1.64706	0.529412	1.41176
	sem	1.22315	0.623918	0.354775	0.822741
	Optimal
	Rat #	veh	0.3	1	3
	11	0	0	0	1
	12	0	0	0	3
	13	1	3	1	3
	17	2	1	0	1
	18	0	4	1	0
	19	0	0	0	0
	111	1	3	0	1
	21	0	0	0	0
	22	0	0	0	0
	25	0	2	1	1
	26	0	8	0	0
	avg	0.363636	1.90909	0.272727	0.909091
	sem	0.203279	0.756241	0.140836	0.342572
	Suboptimal
	Rat #	veh	0.3	1	3
	14	0	0	0	0
	15	0	0	0	0
	112	20	0	0	0
	23	0	0	0	0
	24	1	0	0	0
	avg	4.2	0	0	0
	sem	3.95474	0	0	0

## Sheet: PREMATURE%
	Rat #	veh	0.3	1	3
	1	21.9298	16.3462	11.236	17.2131
	2	8.69565	3.96825	0.729927	3.87597
	3	21.4286	34.0741	33.1169	34.5455
	4	20.7547	19.4444	16.1765	14.1667
	5	1.72414	7.80488	12.1951	4.81928
	7	32.2368	30.7087	22.8571	22.7723
	8	16.6667	9.89011	20.8696	7.08661
	9	15.2174	11.7647	9.82143	21.25
	10	19.8276	20.8054	14.0496	13.7681
	11	21.9653	16.8919	14.1791	12.4138
	12	10.1266	11.0236	16.9697	14.094
	1	7.5	14.4231	6.73077	7.75862
	2	2.5641	7.95455	0	3.7037
	3	25.4545	24.5763	28.3582	28.6822
	4	3.52113	3.7037	10.241	10.0671
	5	30.7087	22.8571	22.7723	13.4831
	6	16.6667	9.89011	20.8696	7.08661
	avg	16.2934	15.6545	15.3631	13.9286
	sem	2.2744	2.13956	2.16152	2.12055
	Optimal
	Rat #	veh	0.3	1	3
	11	21.9298	16.3462	11.236	17.2131
	12	8.69565	3.96825	0.729927	3.87597
	13	21.4286	34.0741	33.1169	34.5455
	17	32.2368	30.7087	22.8571	22.7723
	18	16.6667	9.89011	20.8696	7.08661
	19	15.2174	11.7647	9.82143	21.25
	111	21.9653	16.8919	14.1791	12.4138
	21	7.5	14.4231	6.73077	7.75862
	22	2.5641	7.95455	0	3.7037
	25	30.7087	22.8571	22.7723	13.4831
	26	16.6667	9.89011	20.8696	7.08661
	avg	17.78	16.2517	14.8348	13.7445
	sem	2.78466	2.85217	3.1008	2.87161
	Suboptimal
	Rat #	veh	0.3	1	3
	14	20.7547	19.4444	16.1765	14.1667
	15	1.72414	7.80488	12.1951	4.81928
	112	10.1266	11.0236	16.9697	14.094
	23	25.4545	24.5763	28.3582	28.6822
	24	3.52113	3.7037	10.241	10.0671
	avg	12.3162	13.3106	16.7881	14.3658
	sem	4.68062	3.82345	3.14829	3.96665

## Sheet: CHOICE LAT
	Rat #	veh	0.3	1	3
	1	1.56452	0.924458	0.526628	0.666065
	2	1.37336	1.83109	1.42729	1.34463
	3	1.1602	0.815204	1.13616	1.64719
	4	0.69679	1.0431	0.83127	1.12569
	5	1.13616	0.920345	0.498437	0.666065
	7	0.83127	1.5561	1.06899	0.899474
	8	0.625914	0.614535	1.1436	0.632463
	9	0.623143	0.495172	0.681149	1.01697
	10	0.393814	0.436224	0.498437	0.681149
	11	1.18524	1.68122	1.06899	0.498437
	12	2.45194	1.25219	1.1436	1.06899
	1	0.665461	0.872238	1.58885	1.1436
	2	0.796622	0.592568	0.733158	1.00893
	3	1.35	0.954	0.810172	0.542893
	4	1.07145	0.88432	0.877803	0.68
	5	1.4788	0.729032	1.19832	0.684219
	6	0.611156	0.924458	0.526628	0.436344
	avg	1.05976	0.972133	0.927028	0.867241
	sem	0.121498	0.0970278	0.0802347	0.079746
	Optimal
	Rat #	veh	0.3	1	3
	11	1.56452	0.924458	0.526628	0.666065
	12	1.37336	1.83109	1.42729	1.34463
	13	1.1602	0.815204	1.13616	1.64719
	17	0.83127	1.5561	1.06899	0.899474
	18	0.625914	0.614535	1.1436	0.632463
	19	0.623143	0.495172	0.681149	1.01697
	111	1.18524	1.68122	1.06899	0.498437
	21	0.665461	0.872238	1.58885	1.1436
	22	0.796622	0.592568	0.733158	1.00893
	25	1.4788	0.729032	1.19832	0.684219
	26	0.611156	0.924458	0.526628	0.436344
	avg	0.992335	1.00328	1.00907	0.907119
	sem	0.111256	0.14041	0.106064	0.112388
	Suboptimal
	Rat #	veh	0.3	1	3
	14	0.69679	1.0431	0.83127	1.12569
	15	1.13616	0.920345	0.498437	0.666065
	112	2.45194	1.25219	1.1436	1.06899
	23	1.35	0.954	0.810172	0.542893
	24	1.07145	0.88432	0.877803	0.68
	avg	1.34127	1.01079	0.832256	0.816727
	sem	0.296976	0.065848	0.102696	0.117361

## Sheet: COLLECT LAT
	Rat #	veh	0.3	1	3
	1	1.19333	1.36831	1.69352	1.19333
	2	2.91171	1.92375	2.06762	1.69872
	3	1.72218	1.73125	1.80193	2.06415
	4	1.6542	1.10267	1.0825	2.05
	5	3.73122	1.53493	1.37404	1.55429
	7	1.32419	1.28451	1.24877	2.66
	8	1.263	1.05583	1.15343	1.35
	9	1.17882	1.01275	1.09125	1.14171
	10	1.04488	1.64638	1.90327	4.69591
	11	2.55409	1.55075	1.685	2.08377
	12	1.83	1.59042	1.33881	1.3626
	1	1.277	1.06878	1.1748	1.78
	2	1.10217	1.53745	1.76872	3.66083
	3	1.83271	1.20252	1.31702	1.66583
	4	1.41291	1.59773	1.48032	1.48414
	5	1.22484	1.282	1.38058	1.30758
	6	1.29161	2.28625	2.06759	2.36191
	avg	1.67935	1.45743	1.5076	2.00675
	sem	0.178375	0.082317	0.0804718	0.227009
	Optimal
	Rat #	veh	0.3	1	3
	11	1.19333	1.36831	1.69352	1.19333
	12	2.91171	1.92375	2.06762	1.69872
	13	1.72218	1.73125	1.80193	2.06415
	17	1.32419	1.28451	1.24877	2.66
	18	1.263	1.05583	1.15343	1.35
	19	1.17882	1.01275	1.09125	1.14171
	111	2.55409	1.55075	1.685	2.08377
	21	1.277	1.06878	1.1748	1.78
	22	1.10217	1.53745	1.76872	3.66083
	25	1.22484	1.282	1.38058	1.30758
	26	1.29161	2.28625	2.06759	2.36191
	avg	1.54936	1.46378	1.55757	1.93655
	sem	0.184342	0.119573	0.109265	0.228041
	Suboptimal
	Rat #	veh	0.3	1	3
	14	1.6542	1.10267	1.0825	2.05
	15	3.73122	1.53493	1.37404	1.55429
	112	1.83	1.59042	1.33881	1.3626
	23	1.83271	1.20252	1.31702	1.66583
	24	1.41291	1.59773	1.48032	1.48414
	avg	2.09221	1.40565	1.31854	1.62337
	sem	0.416878	0.105073	0.0653381	0.117468

## Sheet: PUNISH PERS
	Rat #	veh	0.3	1	3
	1	0.0616046	0.0845272	0.0515759	0.0401146
	2	0.0220441	0.0340681	0.0180361	0.0380762
	3	0.0657492	0.0902141	0.11315	0.0856269
	4	0.029976	0.0227818	0.028777	0.0191847
	5	0.00154321	0.00462963	0.00771605	0.00154321
	7	0.0817717	0.088586	0.0613288	0.0579216
	8	0.0136476	0.0111663	0.0260546	0.0223325
	9	0.0987654	0.142857	0.0917108	0.0740741
	10	0.0184255	0.0837521	0.040201	0.0653266
	11	0.0334789	0.0247453	0.0334789	0.0203785
	12	0.0307329	0.0177305	0.0378251	0.034279
	1	0.0781711	0.0811209	0.0781711	0.117994
	2	0.119347	0.0690955	0.0741206	0.0866834
	3	0.0478395	0.0771605	0.0925926	0.0632716
	4	0.0196759	0.025463	0.025463	0.0173611
	5	0.0634921	0.0621693	0.104497	0.0595238
	6	0.0714286	0.0952381	0.137755	0.0884354
	avg	0.0504525	0.0597238	0.0601443	0.0524781
	sem	0.00800458	0.0093069	0.00918003	0.00772886
	Optimal
	Rat #	veh	0.3	1	3
	11	0.0616046	0.0845272	0.0515759	0.0401146
	12	0.0220441	0.0340681	0.0180361	0.0380762
	13	0.0657492	0.0902141	0.11315	0.0856269
	17	0.0817717	0.088586	0.0613288	0.0579216
	18	0.0136476	0.0111663	0.0260546	0.0223325
	19	0.0987654	0.142857	0.0917108	0.0740741
	111	0.0334789	0.0247453	0.0334789	0.0203785
	21	0.0781711	0.0811209	0.0781711	0.117994
	22	0.119347	0.0690955	0.0741206	0.0866834
	25	0.0634921	0.0621693	0.104497	0.0595238
	26	0.0714286	0.0952381	0.137755	0.0884354
	avg	0.0645	0.0712534	0.0718072	0.0628328
	sem	0.00957138	0.0112328	0.0114977	0.00930287
	Suboptimal
	Rat #	veh	0.3	1	3
	14	0.029976	0.0227818	0.028777	0.0191847
	15	0.00154321	0.00462963	0.00771605	0.00154321
	112	0.0307329	0.0177305	0.0378251	0.034279
	23	0.0478395	0.0771605	0.0925926	0.0632716
	24	0.0196759	0.025463	0.025463	0.0173611
	avg	0.0259535	0.0295531	0.0384747	0.0271279
	sem	0.00759372	0.0124298	0.0143851	0.0104177

## Sheet: REWARD PERS
	Rat #	veh	0.3	1	3
	1	0	0	0	0.0263158
	2	0	0	0	0
	3	0.0526316	0.0277778	0	0.103448
	4	0	0	0	0
	5	0	0	0	0.157895
	7	0.0769231	0.0967742	0	0.0243902
	8	0	0	0	0
	9	0	0	0	0.0294118
	10	0	0	0	0
	11	0	0	0.0263158	0
	12	0	0.0869565	0	0
	1	0.0357143	0	0.0434783	0.0357143
	2	0	0.0769231	0.0588235	0
	3	0	0	0.0243902	0
	4	0	0.0294118	0.0588235	0
	5	0.027027	0	0	0
	6	0	0	0.0238095	0
	avg	0.0113115	0.0186967	0.0138612	0.0221868
	sem	0.0055961	0.00825554	0.0052155	0.0106225
	Optimal
	Rat #	veh	0.3	1	3
	11	0	0	0	0.0263158
	12	0	0	0	0
	13	0.0526316	0.0277778	0	0.103448
	17	0.0769231	0.0967742	0	0.0243902
	18	0	0	0	0
	19	0	0	0	0.0294118
	111	0	0	0.0263158	0
	21	0.0357143	0	0.0434783	0.0357143
	22	0	0.0769231	0.0588235	0
	25	0.027027	0	0	0
	26	0	0	0.0238095	0
	avg	0.0174815	0.0183159	0.013857	0.0199346
	sem	0.008164	0.0106018	0.00639446	0.00941867
	Suboptimal
	Rat #	veh	0.3	1	3
	14	0	0	0	0
	15	0	0	0	0.157895
	112	0	0.0869565	0	0
	23	0	0	0.0243902	0
	24	0	0.0294118	0.0588235	0
	avg	0	0.0232737	0.0166428	0.0315789
	sem	0	0.0169088	0.0115546	0.0315789
